# Supplementary material for: (Z)-2-Meth­oxy-N-[(5-nitro­thio­phen-2-yl)methyl­idene]aniline
Source: Acta Crystallogr Sect E Struct Rep Online. 2012 Jan 14;68(Pt 2):o393. doi: 10.1107/S160053681200044X (PMC3275070; doi:10.1107/S160053681200044X)
Supplement: Supplementary file 1 [file e-68-0o393-sup1.cif]

##############################################################################
#                                                                            #
# This CIF contains the data in a paper accepted for publication in          #
# Acta Crystallographica Section E. It conforms to the requirements of       #
# Notes for Authors for Acta Crystallographica Section E, and has been       #
# peer reviewed under the auspices of the IUCr Commission on Journals.       #
#                                                                            #
# Full details of the Crystallographic Information File format               #
# are given in the paper "The Crystallographic Information File (CIF):       #
# a New Standard Archive File for Crystallography" by S. R. Hall, F. H.      #
# Allen and I. D. Brown [Acta Cryst. (1991), A47, 655-685].                  #
#                                                                            #
# The current version of the core CIF dictionary is obtainable from          #
# ftp://ftp.iucr.org/pub/cif_core.dic.                                       #
#                                                                            #
# Software is freely available for graphical display of the structure(s)     #
# in this CIF. For information consult the CIF software page                 #
# http://www.iucr.org/resources/cif/software.                                #
#                                                                            #
# This file may be used for bona fide research purposes within the           #
# scientific community so long as proper attribution is given to the journal # 
# article from which it was obtained.                                        #
#                                                                            #
##############################################################################
data_I
_audit_creation_method     SHELXL-97
_chemical_name_systematic
;
(<i>Z</i>)-2-Methoxy-<i>N</i>-[(5-nitrothiophen-2-yl)methylidene]aniline
;
_chemical_name_common     ?
_chemical_formula_moiety     'C12 H10 N2 O3 S'
_chemical_formula_sum     'C12 H10 N2 O3 S'
_chemical_formula_iupac     'C12 H10 N2 O3 S'
_chemical_formula_weight     262.28
_chemical_melting_point     ?
_symmetry_cell_setting     orthorhombic
_symmetry_space_group_name_H-M     'P 21 21 21'
_symmetry_space_group_name_Hall     'P 2ac 2ab'
loop_
    _symmetry_equiv_pos_as_xyz
    'x, y, z'
    '-x+1/2, -y, z+1/2'
    'x+1/2, -y+1/2, -z'
    '-x, y+1/2, -z+1/2'
_cell_length_a     6.6825(6)
_cell_length_b     7.7926(5)
_cell_length_c     23.7180(12)
_cell_angle_alpha     90.00
_cell_angle_beta     90.00
_cell_angle_gamma     90.00
_cell_volume     1235.09(15)
_cell_formula_units_Z     4
_cell_measurement_reflns_used     6785
_cell_measurement_theta_min     2.58
_cell_measurement_theta_max     27.20
_cell_measurement_temperature     296(2)
_exptl_crystal_description     'plate'
_exptl_crystal_colour     'yellow'
_exptl_crystal_size_max     0.590
_exptl_crystal_size_mid     0.393
_exptl_crystal_size_min     0.050
_exptl_crystal_density_diffrn     1.411
_exptl_crystal_density_meas     ?
_exptl_crystal_density_method     'not measured'
_exptl_crystal_F_000     544
_exptl_absorpt_coefficient_mu     0.263
_exptl_absorpt_correction_type     integration
_exptl_absorpt_process_details     '(X-RED32; Stoe & Cie, 2002)'
_exptl_absorpt_correction_T_min     0.9741
_exptl_absorpt_correction_T_max     0.9741
_exptl_special_details
;
108 frames, detector distance = 120 mm
;
_diffrn_ambient_temperature     296(2)
_diffrn_radiation_type     MoK\a
_diffrn_radiation_wavelength     0.71073
_diffrn_radiation_source     'fine-focus sealed tube'
_diffrn_radiation_monochromator     graphite
_diffrn_measurement_device_type     'Stoe IPDS II'
_diffrn_measurement_method     'rotation method'
_diffrn_detector_area_resol_mean     6.67
_diffrn_reflns_number     5645
_diffrn_reflns_av_R_equivalents     0.0379
_diffrn_reflns_av_sigmaI/netI     0.0486
_diffrn_reflns_theta_min     2.75
_diffrn_reflns_theta_max     26.75
_diffrn_reflns_theta_full     26.75
_diffrn_measured_fraction_theta_max     0.990
_diffrn_measured_fraction_theta_full     0.990
_diffrn_reflns_limit_h_min     -6
_diffrn_reflns_limit_h_max     8
_diffrn_reflns_limit_k_min     -9
_diffrn_reflns_limit_k_max     9
_diffrn_reflns_limit_l_min     -29
_diffrn_reflns_limit_l_max     29
_diffrn_standards_number     ?
_diffrn_standards_interval_count     ?
_diffrn_standards_interval_time     ?
_diffrn_standards_decay_%     ?
_refine_special_details
;
Refinement of <i>F</i>^2^ against ALL reflections. The weighted <i>R</i>-factor
<i>wR</i> and goodness of fit <i>S</i> are based on <i>F</i>^2^, conventional
<i>R</i>-factors <i>R</i> are based on <i>F</i>, with <i>F</i> set to zero for
negative <i>F</i>^2^. The threshold expression of <i>F</i>^2^ >
\s(<i>F</i>^2^) is used only for calculating <i>R</i>-factors(gt) <i>etc</i>.
and is not relevant to the choice of reflections for refinement.
<i>R</i>-factors based on <i>F</i>^2^ are statistically about twice as large
as those based on <i>F</i>, and <i>R</i>- factors based on ALL data will be
even larger.
;
_reflns_number_total     2599
_reflns_number_gt     1799
_reflns_threshold_expression     I>2\s(I)
_refine_ls_structure_factor_coef     Fsqd
_refine_ls_matrix_type     full
_refine_ls_R_factor_all     0.0639
_refine_ls_R_factor_gt     0.0371
_refine_ls_wR_factor_gt     0.0625
_refine_ls_wR_factor_ref     0.0689
_refine_ls_goodness_of_fit_ref     0.933
_refine_ls_restrained_S_all     0.933
_refine_ls_number_reflns     2599
_refine_ls_number_parameters     163
_refine_ls_number_restraints     0
_refine_ls_hydrogen_treatment     constr
_refine_ls_weighting_scheme     calc
_refine_ls_weighting_details
                 'calc w=1/[\s^2^(Fo^2^)+(0.0284P)^2^] where P=(Fo^2^+2Fc^2^)/3'
_atom_sites_solution_hydrogens     geom
_atom_sites_solution_primary     direct
_atom_sites_solution_secondary     difmap
_refine_ls_shift/su_max     0.000
_refine_ls_shift/su_mean     0.000
_refine_diff_density_max     0.122
_refine_diff_density_min     -0.206
_refine_ls_extinction_method     none
_refine_ls_extinction_coef     ?
_refine_ls_abs_structure_details     'Flack (1983), 1067 Friedel pairs'
_refine_ls_abs_structure_Flack     -0.04(8)
loop_
    _atom_type_symbol
    _atom_type_description
    _atom_type_scat_dispersion_real
    _atom_type_scat_dispersion_imag
    _atom_type_scat_source
    'C' 'C' 0.0033 0.0016
                         'International Tables Vol C Tables 4.2.6.8 and 6.1.1.4'
    'H' 'H' 0.0000 0.0000
                         'International Tables Vol C Tables 4.2.6.8 and 6.1.1.4'
    'N' 'N' 0.0061 0.0033
                         'International Tables Vol C Tables 4.2.6.8 and 6.1.1.4'
    'O' 'O' 0.0106 0.0060
                         'International Tables Vol C Tables 4.2.6.8 and 6.1.1.4'
    'S' 'S' 0.1246 0.1234
                         'International Tables Vol C Tables 4.2.6.8 and 6.1.1.4'
_computing_data_collection     'X-AREA (Stoe & Cie, 2002)'
_computing_cell_refinement     'X-AREA (Stoe & Cie, 2002)'
_computing_data_reduction     'X-RED32 (Stoe & Cie, 2002)'
_computing_structure_solution     'SHELXS97 (Sheldrick, 2008)'
_computing_structure_refinement     'SHELXL97 (Sheldrick, 2008)'
_computing_molecular_graphics     'ORTEP-3 for Windows (Farrugia, 1997)'
_computing_publication_material     'WinGX (Farrugia, 1999)'
loop_
    _atom_site_type_symbol
    _atom_site_label
    _atom_site_fract_x
    _atom_site_fract_y
    _atom_site_fract_z
    _atom_site_U_iso_or_equiv
    _atom_site_adp_type
    _atom_site_calc_flag
    _atom_site_refinement_flags
    _atom_site_occupancy
    _atom_site_symmetry_multiplicity
    _atom_site_disorder_assembly
    _atom_site_disorder_group
    S S1 0.93052(10) 0.80791(7) 0.16132(3) 0.06181(17) Uani d . 1 1 . .
    O O4 0.4298(3) 0.59180(17) 0.04012(7) 0.0711(5) Uani d . 1 1 . .
    C C7 0.5822(4) 0.2075(3) 0.11420(10) 0.0649(6) Uani d . 1 1 . .
    H H7 0.6780 0.1749 0.1405 0.078 Uiso calc R 1 1 . .
    C C11 0.4265(4) 0.4242(3) 0.05670(10) 0.0572(5) Uani d . 1 1 . .
    C C6 0.5750(4) 0.3765(3) 0.09543(9) 0.0568(6) Uani d . 1 1 . .
    N N2 0.7021(4) 0.5066(2) 0.11656(8) 0.0613(5) Uani d . 1 1 . .
    C C1 1.1502(4) 0.8578(3) 0.19332(10) 0.0561(6) Uani d . 1 1 . .
    O O1 1.3451(3) 1.0633(2) 0.23403(9) 0.0968(7) Uani d . 1 1 . .
    C C8 0.4476(5) 0.0878(3) 0.09384(11) 0.0735(7) Uani d . 1 1 . .
    H H8 0.4546 -0.0255 0.1060 0.088 Uiso calc R 1 1 . .
    N N1 1.1877(4) 1.0325(3) 0.20966(9) 0.0695(6) Uani d . 1 1 . .
    C C5 0.8791(4) 0.4701(3) 0.13135(10) 0.0614(6) Uani d . 1 1 . .
    H H5 0.9268 0.3592 0.1259 0.074 Uiso calc R 1 1 . .
    C C9 0.3052(5) 0.1357(3) 0.05614(12) 0.0744(8) Uani d . 1 1 . .
    H H9 0.2147 0.0546 0.0428 0.089 Uiso calc R 1 1 . .
    C C4 1.0087(3) 0.5975(3) 0.15657(11) 0.0562(6) Uani d . 1 1 . .
    O O2 1.0599(4) 1.1402(2) 0.19817(8) 0.0883(6) Uani d . 1 1 . .
    C C10 0.2928(4) 0.3033(3) 0.03729(10) 0.0671(6) Uani d . 1 1 . .
    H H10 0.1944 0.3343 0.0115 0.081 Uiso calc R 1 1 . .
    C C3 1.1934(4) 0.5742(3) 0.17897(11) 0.0675(7) Uani d . 1 1 . .
    H H3 1.2582 0.4686 0.1798 0.081 Uiso calc R 1 1 . .
    C C2 1.2765(4) 0.7248(3) 0.20070(11) 0.0685(7) Uani d . 1 1 . .
    H H2 1.4013 0.7323 0.2178 0.082 Uiso calc R 1 1 . .
    C C13 0.2741(5) 0.6489(3) 0.00482(13) 0.0897(9) Uani d . 1 1 . .
    H H13A 0.2933 0.7682 -0.0037 0.135 Uiso calc R 1 1 . .
    H H13B 0.1481 0.6339 0.0236 0.135 Uiso calc R 1 1 . .
    H H13C 0.2748 0.5837 -0.0295 0.135 Uiso calc R 1 1 . .
loop_
    _atom_site_aniso_label
    _atom_site_aniso_U_11
    _atom_site_aniso_U_22
    _atom_site_aniso_U_33
    _atom_site_aniso_U_12
    _atom_site_aniso_U_13
    _atom_site_aniso_U_23
    S1 0.0602(3) 0.0558(3) 0.0694(4) 0.0056(3) -0.0122(4) 0.0013(3)
    O4 0.0705(11) 0.0537(8) 0.0889(13) -0.0040(9) -0.0184(12) 0.0056(8)
    C7 0.0688(15) 0.0610(12) 0.0650(14) -0.0041(14) 0.0017(15) 0.0057(12)
    C11 0.0587(13) 0.0531(11) 0.0598(14) -0.0041(12) 0.0017(14) -0.0040(9)
    C6 0.0613(14) 0.0544(11) 0.0548(14) -0.0042(12) 0.0049(14) -0.0065(9)
    N2 0.0669(15) 0.0554(10) 0.0615(12) -0.0027(10) -0.0049(11) -0.0060(9)
    C1 0.0587(15) 0.0552(12) 0.0543(14) -0.0048(10) -0.0054(12) 0.0014(10)
    O1 0.0939(17) 0.0998(13) 0.0967(15) -0.0252(12) -0.0188(13) -0.0225(11)
    C8 0.087(2) 0.0523(12) 0.0808(19) -0.0052(15) 0.0142(18) 0.0050(12)
    N1 0.0762(16) 0.0724(14) 0.0598(14) -0.0166(13) -0.0058(12) -0.0045(10)
    C5 0.0612(19) 0.0548(12) 0.0681(16) 0.0022(11) -0.0007(13) -0.0027(11)
    C9 0.0749(18) 0.0668(15) 0.0813(19) -0.0151(14) 0.0057(18) -0.0075(13)
    C4 0.0531(14) 0.0539(11) 0.0616(15) 0.0036(9) -0.0017(12) -0.0006(11)
    O2 0.1080(15) 0.0631(10) 0.0937(14) 0.0073(12) -0.0122(15) -0.0038(9)
    C10 0.0635(15) 0.0672(14) 0.0706(16) -0.0065(13) -0.0015(14) -0.0088(13)
    C3 0.0599(17) 0.0611(13) 0.0816(19) 0.0080(13) -0.0018(14) 0.0015(12)
    C2 0.0580(15) 0.0760(16) 0.0714(16) -0.0016(13) -0.0133(13) 0.0070(13)
    C13 0.081(2) 0.0754(16) 0.112(2) 0.0061(15) -0.0289(19) 0.0128(15)
_geom_special_details
;
All e.s.d.'s (except the e.s.d. in the dihedral angle between two l.s. planes)
are estimated using the full covariance matrix. The cell e.s.d.'s are taken
into account individually in the estimation of e.s.d.'s in distances, angles
and torsion angles; correlations between e.s.d.'s in cell parameters are only
used when they are defined by crystal symmetry. An approximate (isotropic)
treatment of cell e.s.d.'s is used for estimating e.s.d.'s involving l.s.
planes.
;
loop_
    _geom_bond_atom_site_label_1
    _geom_bond_atom_site_label_2
    _geom_bond_site_symmetry_2
    _geom_bond_distance
    _geom_bond_publ_flag
    S1 C1 . 1.698(2) ?
    S1 C4 . 1.725(2) ?
    O4 C11 . 1.364(2) ?
    O4 C13 . 1.408(3) ?
    C7 C8 . 1.383(4) ?
    C7 C6 . 1.391(3) ?
    C7 H7 . 0.9300 ?
    C11 C10 . 1.378(3) ?
    C11 C6 . 1.402(3) ?
    C6 N2 . 1.414(3) ?
    N2 C5 . 1.266(3) ?
    C1 C2 . 1.348(3) ?
    C1 N1 . 1.437(3) ?
    O1 N1 . 1.224(3) ?
    C8 C9 . 1.358(4) ?
    C8 H8 . 0.9300 ?
    N1 O2 . 1.228(3) ?
    C5 C4 . 1.447(3) ?
    C5 H5 . 0.9300 ?
    C9 C10 . 1.383(3) ?
    C9 H9 . 0.9300 ?
    C4 C3 . 1.356(3) ?
    C10 H10 . 0.9300 ?
    C3 C2 . 1.397(3) ?
    C3 H3 . 0.9300 ?
    C2 H2 . 0.9300 ?
    C13 H13A . 0.9600 ?
    C13 H13B . 0.9600 ?
    C13 H13C . 0.9600 ?
loop_
    _geom_angle_atom_site_label_1
    _geom_angle_atom_site_label_2
    _geom_angle_atom_site_label_3
    _geom_angle_site_symmetry_1
    _geom_angle_site_symmetry_3
    _geom_angle
    _geom_angle_publ_flag
    C1 S1 C4 . . 89.14(11) ?
    C11 O4 C13 . . 117.5(2) ?
    C8 C7 C6 . . 120.3(2) ?
    C8 C7 H7 . . 119.9 ?
    C6 C7 H7 . . 119.9 ?
    O4 C11 C10 . . 124.7(2) ?
    O4 C11 C6 . . 115.5(2) ?
    C10 C11 C6 . . 119.8(2) ?
    C7 C6 C11 . . 119.0(2) ?
    C7 C6 N2 . . 123.0(2) ?
    C11 C6 N2 . . 117.87(19) ?
    C5 N2 C6 . . 119.9(2) ?
    C2 C1 N1 . . 125.7(2) ?
    C2 C1 S1 . . 115.04(17) ?
    N1 C1 S1 . . 119.23(18) ?
    C9 C8 C7 . . 120.0(2) ?
    C9 C8 H8 . . 120.0 ?
    C7 C8 H8 . . 120.0 ?
    O1 N1 O2 . . 124.6(2) ?
    O1 N1 C1 . . 117.6(2) ?
    O2 N1 C1 . . 117.8(2) ?
    N2 C5 C4 . . 121.3(2) ?
    N2 C5 H5 . . 119.3 ?
    C4 C5 H5 . . 119.3 ?
    C8 C9 C10 . . 120.9(2) ?
    C8 C9 H9 . . 119.5 ?
    C10 C9 H9 . . 119.5 ?
    C3 C4 C5 . . 127.9(2) ?
    C3 C4 S1 . . 112.20(18) ?
    C5 C4 S1 . . 119.86(17) ?
    C11 C10 C9 . . 119.9(2) ?
    C11 C10 H10 . . 120.0 ?
    C9 C10 H10 . . 120.0 ?
    C4 C3 C2 . . 113.2(2) ?
    C4 C3 H3 . . 123.4 ?
    C2 C3 H3 . . 123.4 ?
    C1 C2 C3 . . 110.4(2) ?
    C1 C2 H2 . . 124.8 ?
    C3 C2 H2 . . 124.8 ?
    O4 C13 H13A . . 109.5 ?
    O4 C13 H13B . . 109.5 ?
    H13A C13 H13B . . 109.5 ?
    O4 C13 H13C . . 109.5 ?
    H13A C13 H13C . . 109.5 ?
    H13B C13 H13C . . 109.5 ?
loop_
    _geom_torsion_atom_site_label_1
    _geom_torsion_atom_site_label_2
    _geom_torsion_atom_site_label_3
    _geom_torsion_atom_site_label_4
    _geom_torsion_site_symmetry_1
    _geom_torsion_site_symmetry_2
    _geom_torsion_site_symmetry_3
    _geom_torsion_site_symmetry_4
    _geom_torsion
    _geom_torsion_publ_flag
    C13 O4 C11 C10 . . . . 6.3(4) ?
    C13 O4 C11 C6 . . . . -175.0(2) ?
    C8 C7 C6 C11 . . . . 1.5(4) ?
    C8 C7 C6 N2 . . . . 176.9(2) ?
    O4 C11 C6 C7 . . . . -179.7(2) ?
    C10 C11 C6 C7 . . . . -1.0(3) ?
    O4 C11 C6 N2 . . . . 4.6(3) ?
    C10 C11 C6 N2 . . . . -176.7(2) ?
    C7 C6 N2 C5 . . . . 33.7(4) ?
    C11 C6 N2 C5 . . . . -150.8(2) ?
    C4 S1 C1 C2 . . . . -0.4(2) ?
    C4 S1 C1 N1 . . . . 179.1(2) ?
    C6 C7 C8 C9 . . . . -1.2(4) ?
    C2 C1 N1 O1 . . . . -2.5(4) ?
    S1 C1 N1 O1 . . . . 178.03(18) ?
    C2 C1 N1 O2 . . . . 177.5(2) ?
    S1 C1 N1 O2 . . . . -2.0(3) ?
    C6 N2 C5 C4 . . . . -175.9(2) ?
    C7 C8 C9 C10 . . . . 0.4(4) ?
    N2 C5 C4 C3 . . . . 173.5(3) ?
    N2 C5 C4 S1 . . . . -5.6(3) ?
    C1 S1 C4 C3 . . . . 0.1(2) ?
    C1 S1 C4 C5 . . . . 179.4(2) ?
    O4 C11 C10 C9 . . . . 178.8(2) ?
    C6 C11 C10 C9 . . . . 0.2(4) ?
    C8 C9 C10 C11 . . . . 0.1(4) ?
    C5 C4 C3 C2 . . . . -179.0(2) ?
    S1 C4 C3 C2 . . . . 0.2(3) ?
    N1 C1 C2 C3 . . . . -178.9(2) ?
    S1 C1 C2 C3 . . . . 0.6(3) ?
    C4 C3 C2 C1 . . . . -0.5(3) ?
loop_
    _geom_hbond_atom_site_label_D
    _geom_hbond_atom_site_label_H
    _geom_hbond_atom_site_label_A
    _geom_hbond_site_symmetry_A
    _geom_hbond_distance_DH
    _geom_hbond_distance_HA
    _geom_hbond_distance_DA
    _geom_hbond_angle_DHA
    C10 H10 <i>Cg</i>2 3_455 0.93 2.77 3.605(3) 149
data_global
_journal_date_recd_electronic     2011-12-30
_journal_date_accepted     2012-01-05
_journal_name_full     'Acta Crystallographica, Section E'
_journal_year     2012
_journal_volume     68
_journal_issue      2
_journal_page_first     o393
_journal_page_last     o393
_journal_paper_category     QO
_journal_paper_doi     10.1107/S160053681200044X
_journal_coeditor_code     BT5776
_publ_contact_author_name     'Nihal Kan Kaynar'
_publ_contact_author_address
;
Department of Physics
Ondokuz Mayis University
TR-55139 Samsun
Turkey
;
_publ_contact_author_email     'nihal_kan84@windowslive.com'
_publ_contact_author_fax     ?
_publ_contact_author_phone     '++90(362) 3121919 ext 5253'
_publ_section_title
;
(<i>Z</i>)-2-Methoxy-<i>N</i>-[(5-nitrothiophen-2-yl)methylidene]aniline
;
loop_
    _publ_author_name
    _publ_author_address
    'Kan Kaynar, Nihal'
;
    Department of Physics
    Faculty of Arts & Science
    Ondokuz Mayis University
    TR-55139 Kurupelit-Samsun
    Turkey
;
    'G\"um\"us, S\"umeyye'
;    Department of Chemistry
     Faculty of Arts & Science
     Ondokuz Mayis University
     55139 Samsun
     Turkey
;
    'A\(gar, Erbil'
;
     Department of Chemistry
     Faculty of Arts & Science
     Ondokuz Mayis University
     55139 Samsun
     Turkey
;
    'B\"uy\"ukg\"ung\"or, Orhan'
;
    Department of Physics
    Faculty of Arts & Science
    Ondokuz Mayis University
    TR-55139 Kurupelit-Samsun
    Turkey
;
    'Yavuz, Metin'
;
Department of Physics
Faculty of Arts & Science
Ondokuz May\?is University
TR-55139 Kurupelit-Samsun
Turkey
and
Faculty of Technology
Amasya University
TR-05100 Amasya
Turkey
;
