# Supplementary material for: (Z)-2-Meth­oxy-N-[(5-nitro­thio­phen-2-yl)methyl­idene]aniline
Source: Acta Crystallogr Sect E Struct Rep Online. 2012 Jan 14;68(Pt 2):o393. doi: 10.1107/S160053681200044X (PMC3275070; doi:10.1107/S160053681200044X)
Supplement: Supplementary file 2 [file e-68-0o393-Isup2.hkl]

#
# h,k,l, Fc-squared, Fo-squared, sigma(Fo-squared) and status flag
#
data_I
_shelx_title ' met11 in P 21 21 21'
_shelx_refln_list_code          4
_shelx_F_calc_maximum      160.07
_exptl_crystal_F_000       544.00
_reflns_d_resolution_high  0.7896
 
loop_
 _symmetry_equiv_pos_as_xyz
 'x, y, z'
 '-x+1/2, -y, z+1/2'
 'x+1/2, -y+1/2, -z'
 '-x, y+1/2, -z+1/2'
 
_cell_length_a     6.6825
_cell_length_b     7.7926
_cell_length_c    23.7180
_cell_angle_alpha  90.000
_cell_angle_beta   90.000
_cell_angle_gamma  90.000
 
_shelx_F_squared_multiplier     1.000
 
loop_
 _refln_index_h
 _refln_index_k
 _refln_index_l
 _refln_F_squared_calc
 _refln_F_squared_meas
 _refln_F_squared_sigma
 _refln_observed_status
   4   0   0       12.53        3.68      7.81 o
   6   0   0      182.81      190.61      8.34 o
   8   0   0       86.13       61.74      8.41 o
   1   1   0     2101.89     2095.36     15.53 o
   2   1   0     1335.14     1263.55     20.13 o
   3   1   0        5.63       -2.78      8.34 o
   4   1   0     1862.98     1896.05     13.85 o
   5   1   0      320.29      310.33      8.94 o
   6   1   0       43.74       38.59      4.61 o
   7   1   0        1.70        8.92      3.65 o
   8   1   0       19.56       17.74      7.01 o
   0   2   0      420.86      433.58      8.02 o
   1   2   0      806.03      755.19     16.19 o
   2   2   0      200.79      185.71      6.90 o
   3   2   0      435.73      438.17      5.66 o
   4   2   0       21.69       31.59      9.34 o
   5   2   0       69.25       51.68      7.81 o
   6   2   0      142.13      144.05      8.02 o
   7   2   0       11.05        8.08      5.25 o
   8   2   0        3.93        9.57      6.11 o
   1   3   0     2739.61     2762.14     23.03 o
   2   3   0     1256.58     1294.81     40.85 o
   3   3   0        7.74        1.50      4.06 o
   4   3   0        0.94        4.30      8.03 o
   5   3   0      116.75      119.70     11.83 o
   6   3   0        4.88       12.93      7.40 o
   7   3   0        0.44       -7.28      7.28 o
   8   3   0        0.43       -0.85      4.52 o
   0   4   0      906.63      966.94      7.00 o
   1   4   0      548.37      584.49      9.21 o
   2   4   0      623.46      634.47     16.64 o
   3   4   0        9.26       14.61      5.25 o
   4   4   0        4.84        2.74      4.25 o
   5   4   0        0.82       -1.79      3.60 o
   6   4   0        0.35       -0.53      4.82 o
   7   4   0       43.52       40.52      8.02 o
   1   5   0       69.66       65.32      3.87 o
   2   5   0      162.51      158.66      5.24 o
   3   5   0      245.16      240.35      5.91 o
   4   5   0      123.88      129.07      4.50 o
   5   5   0       56.68       65.59      5.03 o
   6   5   0        0.79        3.35      4.19 o
   7   5   0        0.00       12.43      7.65 o
   0   6   0        8.04       11.19      3.62 o
   1   6   0      424.11      407.42      4.21 o
   2   6   0       74.85       75.72      3.49 o
   3   6   0      106.09      101.96      4.05 o
   4   6   0        1.68        2.84      3.37 o
   5   6   0       87.16       97.23      7.03 o
   6   6   0        2.80       -0.74      4.39 o
   1   7   0      362.21      343.42     13.41 o
   2   7   0       10.77       11.79      3.28 o
   3   7   0       98.46       97.25      3.97 o
   4   7   0       17.87       21.55      3.34 o
   5   7   0       21.34       29.55      4.05 o
   0   8   0       37.26       37.05      6.89 o
   1   8   0        7.51        9.40      3.79 o
   2   8   0       29.97       30.91      4.02 o
   3   8   0        5.38        3.96      3.41 o
   4   8   0        2.34        0.12      3.54 o
   1   9   0        0.58        0.94      4.00 o
   2   9   0       16.22       13.73      4.71 o
   3   9   0        0.07        2.15      3.60 o
   3   0   1      180.58      182.54      8.98 o
   4   0   1      336.13      349.70     11.77 o
   5   0   1       14.60       16.57      4.49 o
   6   0   1       48.20       69.01     12.06 o
   7   0   1        0.93        0.67      8.83 o
   8   0   1        6.77        3.88      5.41 o
  -8   1   1        0.10        8.41      4.40 o
  -7   1   1       61.99       60.47      5.60 o
  -6   1   1       39.20       36.37      7.11 o
  -5   1   1      111.50      117.70      5.90 o
  -4   1   1       22.37       14.01      7.88 o
  -3   1   1      693.96      675.55     10.91 o
  -2   1   1       33.58       38.81      5.93 o
  -1   1   1      634.31      633.95     22.11 o
   0   1   1       59.91       69.47      5.32 o
   1   1   1      651.95      650.20     10.85 o
   2   1   1       33.85       41.29      6.11 o
   3   1   1      688.95      661.70     11.30 o
   4   1   1       21.35       29.31      7.95 o
   5   1   1      110.15      110.10      8.34 o
   6   1   1       37.62       40.24      5.32 o
   7   1   1       61.98       67.82      5.43 o
   8   1   1        0.13       -0.52      5.40 o
  -8   2   1        3.80        2.71      5.51 o
  -7   2   1       10.73       11.14      4.21 o
  -6   2   1      129.92      127.97      6.09 o
  -5   2   1      258.46      245.87      6.78 o
  -4   2   1      398.87      418.29      9.51 o
  -3   2   1      523.33      535.24     11.01 o
  -2   2   1       77.06       74.88      5.54 o
  -1   2   1     2653.74     2579.89     52.44 o
   0   2   1     1614.54     1662.24      8.30 o
   1   2   1     2611.65     2548.95     38.61 o
   2   2   1       72.71       72.80      4.74 o
   3   2   1      525.24      535.32     11.77 o
   4   2   1      404.90      447.61      6.89 o
   5   2   1      260.02      272.77      8.75 o
   6   2   1      128.37      123.56      7.88 o
   7   2   1       11.15       15.47      5.22 o
   8   2   1        3.98        4.89      5.65 o
  -8   3   1        3.41       13.95      5.64 o
  -7   3   1        7.82        5.10      7.42 o
  -6   3   1       22.96       40.98      7.05 o
  -5   3   1       51.96       50.37      7.76 o
  -4   3   1      224.22      211.89      7.28 o
  -3   3   1      108.31      109.24      4.79 o
  -2   3   1       57.07       58.03      5.64 o
  -1   3   1      675.71      691.78     12.58 o
   0   3   1      103.70       96.47      3.34 o
   1   3   1      690.27      701.29     17.80 o
   2   3   1       51.61       59.37      6.37 o
   3   3   1      108.79      115.40      5.68 o
   4   3   1      227.63      223.82      6.24 o
   5   3   1       50.62       51.03      4.53 o
   6   3   1       23.60       16.38      7.49 o
   7   3   1        7.83       12.08      7.67 o
   8   3   1        3.38        8.09      5.59 o
  -7   4   1        3.02       -6.64      7.35 o
  -6   4   1       20.03       21.29      5.33 o
  -5   4   1       60.62       60.37      4.35 o
  -4   4   1       17.63       26.62      5.27 o
  -3   4   1       10.02       13.08      5.23 o
  -2   4   1       51.26       52.43      3.97 o
  -1   4   1      165.04      183.25      4.20 o
   0   4   1     1922.43     1910.40      8.37 o
   1   4   1      162.94      179.56      6.73 o
   2   4   1       48.14       52.94      4.27 o
   3   4   1        9.40       10.33      3.69 o
   4   4   1       17.20       16.58      4.34 o
   5   4   1       59.26       67.54      5.24 o
   6   4   1       21.72       28.07      5.26 o
   7   4   1        2.95        4.20      7.53 o
  -7   5   1        1.81       17.37      7.72 o
  -6   5   1        1.01        4.15      5.17 o
  -5   5   1      132.65      110.18      6.93 o
  -4   5   1      163.16      180.50     10.00 o
  -3   5   1       22.97       25.42      3.33 o
  -2   5   1       16.78       15.35      3.82 o
  -1   5   1        6.04        5.28      3.22 o
   0   5   1        8.80        4.31      3.31 o
   1   5   1        4.96        7.20      3.18 o
   2   5   1       17.60       16.99      4.56 o
   3   5   1       24.04       21.54      3.86 o
   4   5   1      161.58      180.91      6.62 o
   5   5   1      130.09      123.07      4.64 o
   6   5   1        0.85        0.07      5.02 o
   7   5   1        1.94       -7.56      7.56 o
  -6   6   1       14.63       15.91      5.26 o
  -5   6   1       35.27       31.52      4.03 o
  -4   6   1       13.63       12.37      2.92 o
  -3   6   1        4.98        2.29      3.65 o
  -2   6   1      218.94      216.11      9.24 o
  -1   6   1      229.42      232.52      3.79 o
   0   6   1       26.49       26.10      3.09 o
   1   6   1      224.29      221.08      3.82 o
   2   6   1      223.23      211.77      7.27 o
   3   6   1        4.97        7.20      2.91 o
   4   6   1       13.46       14.26      3.83 o
   5   6   1       36.43       42.39      4.18 o
   6   6   1       14.39       17.97      5.13 o
  -5   7   1       21.49       19.39      4.09 o
  -4   7   1        4.58        6.26      3.24 o
  -3   7   1       18.65       23.49      3.22 o
  -2   7   1       61.26       56.93      3.40 o
  -1   7   1       49.76       41.82      3.02 o
   0   7   1        1.11        8.61      3.68 o
   1   7   1       50.88       60.89      3.96 o
   2   7   1       60.93       69.26      3.88 o
   3   7   1       18.64       14.82      3.84 o
   4   7   1        4.56        7.83      4.09 o
   5   7   1       21.56       22.53      3.64 o
  -4   8   1       21.89       21.92      4.10 o
  -3   8   1        4.66        1.28      4.26 o
  -2   8   1       34.77       40.75      3.95 o
  -1   8   1       17.22       19.61      3.31 o
   0   8   1       13.49       14.89      4.58 o
   1   8   1       16.66       17.83      3.81 o
   2   8   1       34.36       34.40      4.82 o
   3   8   1        4.89        8.26      4.00 o
   4   8   1       21.97       20.69      3.37 o
  -3   9   1       27.03       24.50      3.77 o
  -2   9   1        7.72        5.17      4.19 o
  -1   9   1        3.20        0.44      3.97 o
   0   9   1       11.17       11.09      4.14 o
   1   9   1        3.22        7.48      3.48 o
   2   9   1        7.63        4.28      4.08 o
   3   9   1       27.23       18.37      3.81 o
   1   0   2      624.21      592.95     12.70 o
   2   0   2        8.48        7.95     10.57 o
   3   0   2     1099.38     1074.78     12.13 o
   4   0   2      112.83      105.43      4.77 o
   5   0   2       52.98       55.75      4.57 o
   6   0   2       45.23       45.03      5.32 o
   7   0   2       22.12       21.10      6.41 o
   8   0   2        0.60       -0.49      5.33 o
  -8   1   2        9.11       13.21      5.34 o
  -7   1   2       50.01       56.16      4.49 o
  -6   1   2       41.21       31.89      4.02 o
  -5   1   2       44.39       64.04      7.70 o
  -4   1   2       75.61       76.81      5.81 o
  -3   1   2      207.55      217.44      8.98 o
  -2   1   2      252.63      248.05      7.83 o
  -1   1   2     8872.91     8359.65    340.69 o
   0   1   2     1021.57     1072.42     17.60 o
   1   1   2     8803.21     8016.66    249.31 o
   2   1   2      253.81      245.65      8.05 o
   3   1   2      202.82      216.68      9.46 o
   4   1   2       74.47       73.18      6.04 o
   5   1   2       44.04       43.48      5.65 o
   6   1   2       42.28       41.94      3.85 o
   7   1   2       49.97       50.87      5.49 o
   8   1   2        8.93        6.69      5.52 o
  -8   2   2        1.89        8.10     12.33 o
  -7   2   2        3.26        1.49      7.53 o
  -6   2   2      103.08      108.95      7.86 o
  -5   2   2      189.00      209.97      8.32 o
  -4   2   2      115.54      114.78      6.27 o
  -3   2   2     1375.23     1410.51     21.50 o
  -2   2   2     1340.73     1294.83     30.40 o
  -1   2   2      119.19      119.78      5.49 o
   0   2   2       23.01       21.91      4.28 o
   1   2   2      124.56      127.30      6.95 o
   2   2   2     1358.49     1357.73     24.25 o
   3   2   2     1386.67     1389.51     10.91 o
   4   2   2      116.44      100.69      5.90 o
   5   2   2      190.69      191.13      6.71 o
   6   2   2      102.00       83.08      7.70 o
   7   2   2        3.05        4.38      5.09 o
   8   2   2        1.83        2.25      7.28 o
  -8   3   2       10.48        4.10      4.51 o
  -7   3   2        5.24       13.39      5.01 o
  -6   3   2       32.46       31.74      5.26 o
  -5   3   2      115.90      118.55      6.04 o
  -4   3   2       97.22      102.51      4.88 o
  -3   3   2       68.87       73.31      4.67 o
  -2   3   2      552.67      520.54      6.47 o
  -1   3   2       13.32       18.40      3.21 o
   0   3   2     3924.76     3933.18     10.39 o
   1   3   2       12.00       17.34      3.54 o
   2   3   2      539.25      506.68     13.10 o
   3   3   2       70.28       66.23      4.59 o
   4   3   2       94.98      101.44      5.72 o
   5   3   2      118.06      138.52      6.50 o
   6   3   2       33.18       25.45      7.53 o
   7   3   2        5.21       20.26      7.51 o
   8   3   2       10.35        8.27      6.64 o
  -7   4   2       11.44       15.25      7.74 o
  -6   4   2       38.67       34.20      5.51 o
  -5   4   2        7.01        7.12      4.13 o
  -4   4   2      569.49      573.15      6.85 o
  -3   4   2       99.64      102.49      4.61 o
  -2   4   2      323.80      313.56      4.94 o
  -1   4   2      724.72      740.62      7.84 o
   0   4   2      366.39      387.24      6.74 o
   1   4   2      735.30      746.40     15.08 o
   2   4   2      314.86      308.22      9.99 o
   3   4   2      100.90      101.90      5.40 o
   4   4   2      572.09      603.17     27.93 o
   5   4   2        6.87       11.55      5.18 o
   6   4   2       37.62       33.97      7.42 o
   7   4   2       11.17       16.06      7.67 o
  -7   5   2        1.57        7.26      7.83 o
  -6   5   2       47.78       46.20      4.49 o
  -5   5   2       26.10       24.15      4.83 o
  -4   5   2       14.48       11.14      4.10 o
  -3   5   2      241.02      245.63      6.48 o
  -2   5   2      661.46      663.04      5.01 o
  -1   5   2       39.27       41.21      3.27 o
   0   5   2      451.56      464.48      4.17 o
   1   5   2       39.56       43.61      3.79 o
   2   5   2      660.09      689.87     14.57 o
   3   5   2      236.65      239.39      4.97 o
   4   5   2       14.27       15.11      3.52 o
   5   5   2       26.24       21.28      5.25 o
   6   5   2       47.90       59.18      5.29 o
   7   5   2        1.49        5.47      5.60 o
  -6   6   2       12.87       15.89      7.94 o
  -5   6   2       33.49       32.45      3.09 o
  -4   6   2       62.07       59.40      3.45 o
  -3   6   2       93.94       96.53      3.98 o
  -2   6   2      724.55      696.49     13.22 o
  -1   6   2      286.35      280.59      5.07 o
   0   6   2       45.03       48.91      3.26 o
   1   6   2      284.43      289.97      4.37 o
   2   6   2      721.11      695.96      7.76 o
   3   6   2       93.81       95.43      4.55 o
   4   6   2       64.00       61.57      6.62 o
   5   6   2       34.16       38.07      7.70 o
   6   6   2       13.15        7.96      4.40 o
  -5   7   2        8.07        4.66      3.56 o
  -4   7   2       13.47       13.84      3.37 o
  -3   7   2        5.71       17.05      3.71 o
  -2   7   2       48.25       47.46      3.87 o
  -1   7   2        9.02       12.46      3.65 o
   0   7   2       10.63       12.71      2.88 o
   1   7   2        7.76       13.87      3.66 o
   2   7   2       48.19       46.97      4.25 o
   3   7   2        6.17        9.05      3.27 o
   4   7   2       13.71       12.28      3.13 o
   5   7   2        8.00        9.67      4.15 o
  -4   8   2        1.23        4.49      4.00 o
  -3   8   2       36.32       43.88      5.39 o
  -2   8   2        0.62       -0.39      3.87 o
  -1   8   2        0.83        4.02      3.43 o
   0   8   2        4.35       11.10      4.65 o
   1   8   2        0.66        0.75      4.50 o
   2   8   2        0.54        2.45      3.27 o
   3   8   2       35.50       43.98      4.01 o
   4   8   2        1.30        2.00      3.17 o
  -3   9   2        1.92        1.00      3.67 o
  -2   9   2        2.08        1.68      4.12 o
  -1   9   2       81.87       66.86      3.79 o
   0   9   2       11.08       13.44      4.99 o
   1   9   2       81.25       76.21      8.15 o
   2   9   2        2.04        4.92      4.11 o
   3   9   2        1.91        1.83      3.64 o
   1   0   3     7656.18     7516.63     37.40 o
   2   0   3      925.79      935.07     12.04 o
   3   0   3        5.41        6.66      7.76 o
   4   0   3      758.67      777.89     14.49 o
   5   0   3        1.08        1.96      7.55 o
   6   0   3       44.71       44.05      5.33 o
   7   0   3       88.58       87.17      6.01 o
   8   0   3        0.80        1.29      5.42 o
  -8   1   3       11.04       12.12      3.94 o
  -7   1   3        9.38       18.70      5.18 o
  -6   1   3       55.68       58.63      5.42 o
  -5   1   3        0.11        7.07      7.30 o
  -4   1   3       65.57       78.01      5.74 o
  -3   1   3      703.30      713.71     10.64 o
  -2   1   3        5.30        5.31      9.56 o
  -1   1   3      447.18      462.93     16.81 o
   0   1   3     2676.91     2731.44     15.20 o
   1   1   3      455.53      463.29     10.45 o
   2   1   3        6.94       12.12      6.95 o
   3   1   3      700.45      730.69      7.94 o
   4   1   3       64.21       76.90      8.38 o
   5   1   3        0.16        9.01      4.36 o
   6   1   3       59.49       50.46      4.39 o
   7   1   3        9.15       11.69      4.25 o
   8   1   3       11.14        9.78      3.84 o
  -8   2   3        4.52       10.06      8.22 o
  -7   2   3       21.69       14.29      5.33 o
  -6   2   3       94.85       94.77      5.72 o
  -5   2   3      156.23      163.80      6.18 o
  -4   2   3       73.22       79.64      8.20 o
  -3   2   3      599.23      573.99     16.34 o
  -2   2   3      411.21      400.18     13.38 o
  -1   2   3      247.74      243.61      5.27 o
   0   2   3      326.91      313.08      5.63 o
   1   2   3      246.42      245.87      7.41 o
   2   2   3      409.33      399.83      6.55 o
   3   2   3      597.55      553.10      7.30 o
   4   2   3       70.87       78.18      4.81 o
   5   2   3      153.19      147.68      8.57 o
   6   2   3       94.46       81.93      5.79 o
   7   2   3       21.78       16.67      9.20 o
   8   2   3        4.59        1.09      5.53 o
  -7   3   3        5.97       15.16      7.53 o
  -6   3   3       87.82       89.35      7.74 o
  -5   3   3      192.14      204.83      8.43 o
  -4   3   3       90.69      102.91      6.56 o
  -3   3   3       41.34       36.02      5.36 o
  -2   3   3      147.68      155.15      5.60 o
  -1   3   3     1845.55     1834.32     24.30 o
   0   3   3     1136.18     1118.63      6.05 o
   1   3   3     1864.44     1809.02     19.11 o
   2   3   3      143.16      148.43      5.03 o
   3   3   3       41.18       38.57      5.26 o
   4   3   3       91.33       95.40      7.78 o
   5   3   3      193.11      207.31      5.91 o
   6   3   3       86.69       89.22      8.54 o
   7   3   3        6.17       12.43      7.63 o
  -7   4   3        1.83        2.60      7.58 o
  -6   4   3        2.10        4.59      7.28 o
  -5   4   3      235.45      233.92      5.83 o
  -4   4   3      129.66      132.02      4.69 o
  -3   4   3      283.18      276.86      5.67 o
  -2   4   3      444.23      441.70      6.65 o
  -1   4   3      569.11      583.69      4.68 o
   0   4   3       74.19       75.67      3.00 o
   1   4   3      555.93      579.83     10.12 o
   2   4   3      442.94      442.92     15.65 o
   3   4   3      280.63      287.61     16.52 o
   4   4   3      130.64      130.32      4.73 o
   5   4   3      239.09      248.59     10.04 o
   6   4   3        2.14        2.23      4.24 o
   7   4   3        1.88        1.61      7.58 o
  -7   5   3       26.98       26.69      7.99 o
  -6   5   3        7.63       10.50      6.66 o
  -5   5   3       46.77       54.02      5.02 o
  -4   5   3       53.29       58.25      5.29 o
  -3   5   3       48.24       52.79      3.93 o
  -2   5   3        5.46        2.06      3.70 o
  -1   5   3      764.93      746.59      5.31 o
   0   5   3        5.18        8.23      3.13 o
   1   5   3      759.40      727.87      7.28 o
   2   5   3        5.16        3.77      3.78 o
   3   5   3       49.02       56.73      5.12 o
   4   5   3       53.64       61.03      5.21 o
   5   5   3       44.43       44.19      5.16 o
   6   5   3        7.40        6.56      5.08 o
   7   5   3       27.19       22.51      8.02 o
  -6   6   3        7.72        7.35      4.36 o
  -5   6   3       32.58       30.20      4.21 o
  -4   6   3      126.63      120.55      3.31 o
  -3   6   3       78.58       73.94      5.34 o
  -2   6   3       96.49      103.35      4.63 o
  -1   6   3      369.62      382.06     12.36 o
   0   6   3       98.06       95.59      5.42 o
   1   6   3      370.86      365.59      7.00 o
   2   6   3       99.65      117.21      6.88 o
   3   6   3       83.01       82.45      3.30 o
   4   6   3      127.05      134.33      4.66 o
   5   6   3       30.93       32.74      6.80 o
   6   6   3        7.35       10.95      5.24 o
  -5   7   3       18.54       17.31      3.51 o
  -4   7   3        1.21        0.09      2.96 o
  -3   7   3       10.32        9.30      4.63 o
  -2   7   3      148.28      148.72      4.81 o
  -1   7   3       38.24       38.57      3.21 o
   0   7   3       38.27       41.19      3.73 o
   1   7   3       38.77       39.00      3.76 o
   2   7   3      144.26      146.85      3.37 o
   3   7   3       10.46       15.79      3.80 o
   4   7   3        1.20       -0.19      3.97 o
   5   7   3       18.77        8.52      6.45 o
  -4   8   3       29.34       26.56      3.71 o
  -3   8   3       14.22       16.74      3.03 o
  -2   8   3       62.66       58.27      3.46 o
  -1   8   3       14.05       14.49      3.76 o
   0   8   3       13.45       13.62      3.38 o
   1   8   3       13.97       12.25      4.57 o
   2   8   3       64.58       66.55      4.27 o
   3   8   3       14.11       12.17      4.00 o
   4   8   3       28.74       25.32      4.38 o
  -3   9   3       12.31       13.20      3.75 o
  -2   9   3       11.04       15.15      3.56 o
  -1   9   3        4.04        4.00      4.15 o
   0   9   3       81.28       71.88      4.45 o
   1   9   3        4.08        0.46      5.04 o
   2   9   3       11.42       10.74      4.14 o
   3   9   3       12.35        8.94      4.35 o
   0   0   4     1048.75     1121.51     36.30 o
   1   0   4      482.40      470.64      9.94 o
   2   0   4     4123.90     4182.07     22.28 o
   3   0   4     1114.02     1113.71     11.90 o
   4   0   4       24.89       20.67      5.56 o
   5   0   4      297.68      308.09      5.41 o
   6   0   4       50.96       60.41      5.40 o
   7   0   4        3.18        6.23      8.43 o
   8   0   4        4.19       -2.52      4.70 o
  -8   1   4       10.47        0.34      5.54 o
  -7   1   4        7.77        1.70      4.16 o
  -6   1   4       67.36       69.50      4.61 o
  -5   1   4      116.40      107.34      7.83 o
  -4   1   4      341.66      360.06      9.19 o
  -3   1   4       55.50       58.09      5.60 o
  -2   1   4      957.61      958.45     13.07 o
  -1   1   4      416.03      412.92     12.87 o
   0   1   4     3907.83     3945.57     50.07 o
   1   1   4      439.38      454.44     10.81 o
   2   1   4      951.58      896.66      9.85 o
   3   1   4       57.89       61.56      5.96 o
   4   1   4      349.70      360.08      7.72 o
   5   1   4      112.60      119.10      4.78 o
   6   1   4       68.84       61.30      4.34 o
   7   1   4        8.69        4.24      6.35 o
   8   1   4       10.46        3.19      5.35 o
  -8   2   4        9.74       11.17      4.69 o
  -7   2   4       13.41        6.16      7.37 o
  -6   2   4      107.42       98.38      7.65 o
  -5   2   4       48.21       42.40      7.65 o
  -4   2   4      552.28      586.41      9.88 o
  -3   2   4       48.33       50.35      5.36 o
  -2   2   4     1819.38     1759.86     26.68 o
  -1   2   4      561.66      541.95      6.17 o
   0   2   4        4.01        8.74      4.70 o
   1   2   4      551.04      537.97     13.52 o
   2   2   4     1817.91     1730.81     68.88 o
   3   2   4       53.47       55.02      4.59 o
   4   2   4      556.32      551.12     10.42 o
   5   2   4       45.63       40.73      7.99 o
   6   2   4      106.04       97.62      6.13 o
   7   2   4       13.87       10.84      4.15 o
   8   2   4        9.74       11.33      5.66 o
  -7   3   4       10.94       20.24      7.60 o
  -6   3   4       57.94       56.71      7.53 o
  -5   3   4      124.62      125.42      6.11 o
  -4   3   4      189.41      191.35      5.92 o
  -3   3   4      478.71      485.19     23.95 o
  -2   3   4      903.71      873.85      9.64 o
  -1   3   4      110.09      108.54      3.88 o
   0   3   4     1556.86     1622.59     10.13 o
   1   3   4      111.39      110.45      5.41 o
   2   3   4      906.79      887.66     18.00 o
   3   3   4      482.99      493.50     10.76 o
   4   3   4      190.14      195.41      5.96 o
   5   3   4      121.50      120.41      5.67 o
   6   3   4       57.03       58.83      7.17 o
   7   3   4       10.83       17.80      7.65 o
  -7   4   4       11.39       22.69      7.53 o
  -6   4   4        4.31        3.06      7.24 o
  -5   4   4       18.08       15.02      4.07 o
  -4   4   4      346.24      356.89      5.88 o
  -3   4   4      136.64      135.36      4.51 o
  -2   4   4      100.53      106.26      4.11 o
  -1   4   4      651.28      655.69     10.54 o
   0   4   4      261.28      243.31      4.04 o
   1   4   4      658.49      678.28      6.03 o
   2   4   4      107.82      113.29      4.96 o
   3   4   4      135.15      144.50      5.41 o
   4   4   4      347.26      357.30     13.35 o
   5   4   4       17.38       17.84      5.21 o
   6   4   4        4.70       21.53      5.08 o
   7   4   4       11.48       19.55      7.83 o
  -7   5   4        0.29       -6.39      7.83 o
  -6   5   4        1.21        9.65      5.10 o
  -5   5   4       79.42       75.93      7.45 o
  -4   5   4       18.44       17.54      4.20 o
  -3   5   4      438.08      451.83     14.12 o
  -2   5   4       35.58       37.84      3.70 o
  -1   5   4        1.85        6.69      3.07 o
   0   5   4      172.77      170.21      4.01 o
   1   5   4        1.70        2.71      3.62 o
   2   5   4       32.82       34.05      3.39 o
   3   5   4      440.47      453.56     19.62 o
   4   5   4       19.12       30.43      6.03 o
   5   5   4       79.63       88.06      8.75 o
   6   5   4        1.50        4.82      5.15 o
   7   5   4        0.30       -4.89      7.97 o
  -6   6   4        7.61        5.90      3.69 o
  -5   6   4        7.47        8.12      3.98 o
  -4   6   4       16.97       22.97      3.11 o
  -3   6   4       44.60       41.87      3.44 o
  -2   6   4        1.79        4.61      2.82 o
  -1   6   4      260.84      262.13      4.53 o
   0   6   4       62.06       63.46      3.60 o
   1   6   4      259.26      256.19      9.46 o
   2   6   4        1.69        2.62      3.71 o
   3   6   4       44.42       43.78      3.63 o
   4   6   4       15.55       11.58      3.34 o
   5   6   4        7.87        1.03      9.51 o
   6   6   4        7.29       -0.82      5.49 o
  -5   7   4        9.92       10.86      3.65 o
  -4   7   4       37.28       38.11      4.27 o
  -3   7   4       10.20       11.86      2.99 o
  -2   7   4       14.64       17.78      3.75 o
  -1   7   4       76.68       80.20      3.82 o
   0   7   4        2.03        3.24      3.11 o
   1   7   4       79.00       85.06      3.90 o
   2   7   4       14.91       15.70      3.55 o
   3   7   4       10.03       12.13      3.29 o
   4   7   4       37.19       37.86      3.99 o
   5   7   4       10.10       10.33      5.08 o
  -4   8   4        4.87        9.62      3.56 o
  -3   8   4       60.13       61.72      5.39 o
  -2   8   4       18.47       20.08      3.38 o
  -1   8   4       21.66       23.60      4.22 o
   0   8   4        2.78        2.24      4.10 o
   1   8   4       22.08       19.63      2.81 o
   2   8   4       18.52       23.64      3.88 o
   3   8   4       59.98       69.03      5.56 o
   4   8   4        4.90        5.94      3.58 o
  -3   9   4        0.56        1.87      3.33 o
  -2   9   4       13.86       12.58      4.28 o
  -1   9   4       32.22       25.78      4.13 o
   0   9   4        2.70        4.01      5.02 o
   1   9   4       31.71       28.86      4.28 o
   2   9   4       13.91       11.61      3.58 o
   3   9   4        0.58        3.86      4.36 o
   1   0   5    15511.64    14383.28    820.54 o
   2   0   5        1.06        4.04      7.10 o
   3   0   5        3.11        7.26      7.58 o
   4   0   5       31.20       45.69      7.67 o
   5   0   5       47.63       48.34      4.02 o
   6   0   5       24.04       22.72      4.27 o
   7   0   5       68.69       63.22      4.01 o
   8   0   5       29.18       26.38      4.08 o
  -8   1   5        4.64        3.39      4.46 o
  -7   1   5        2.76        5.63      4.22 o
  -6   1   5      152.15      153.99      7.65 o
  -5   1   5      192.12      192.81      8.09 o
  -4   1   5      233.61      240.80      8.73 o
  -3   1   5      970.64      960.50     11.16 o
  -2   1   5       84.56       87.93      6.75 o
  -1   1   5     1789.27     1713.35     42.46 o
   0   1   5     7334.10     7338.41     54.52 o
   1   1   5     1762.21     1600.34     22.46 o
   2   1   5       81.03       75.16      6.76 o
   3   1   5      968.47      943.22      8.81 o
   4   1   5      234.91      235.65      9.17 o
   5   1   5      193.30      201.12      6.74 o
   6   1   5      153.08      149.06      9.00 o
   7   1   5        2.87        7.53      4.30 o
   8   1   5        4.56       -0.42      4.76 o
  -8   2   5       14.30       16.03      8.73 o
  -7   2   5       35.14       36.73      5.49 o
  -6   2   5       44.05       40.75      7.30 o
  -5   2   5       56.14       58.25      7.70 o
  -4   2   5      131.06      136.99      8.02 o
  -3   2   5        3.75        4.06      5.20 o
  -2   2   5      617.36      648.51     25.08 o
  -1   2   5      658.41      668.39      6.70 o
   0   2   5     1572.35     1514.03     14.38 o
   1   2   5      684.79      691.10     11.85 o
   2   2   5      602.85      620.89     22.10 o
   3   2   5        3.00       12.89      5.20 o
   4   2   5      128.53      131.90      4.89 o
   5   2   5       53.41       54.23      8.06 o
   6   2   5       45.01       42.77      8.35 o
   7   2   5       35.01       38.12      5.44 o
   8   2   5       13.98       19.19      9.99 o
  -7   3   5       15.36        8.48      5.49 o
  -6   3   5        3.03        9.10      5.10 o
  -5   3   5        1.72       -2.99      6.94 o
  -4   3   5      349.18      349.57     18.16 o
  -3   3   5      107.88      106.40      5.70 o
  -2   3   5      307.32      309.59     14.07 o
  -1   3   5     1354.06     1323.61     13.70 o
   0   3   5        9.68       12.41      3.83 o
   1   3   5     1357.23     1329.31     20.21 o
   2   3   5      298.03      292.19      7.68 o
   3   3   5      111.68      115.57      5.63 o
   4   3   5      349.91      344.44     11.75 o
   5   3   5        1.53       -0.14     11.61 o
   6   3   5        2.80       10.93      7.72 o
   7   3   5       15.14       10.73      7.58 o
  -7   4   5       11.67       19.02      5.40 o
  -6   4   5       30.67       51.91      7.42 o
  -5   4   5      117.43      111.70      5.44 o
  -4   4   5       23.88       18.85      5.14 o
  -3   4   5      161.41      162.69      4.74 o
  -2   4   5      464.06      488.72     15.59 o
  -1   4   5      269.71      289.97      5.26 o
   0   4   5       98.05       92.86      3.72 o
   1   4   5      272.44      295.24      5.41 o
   2   4   5      457.24      482.30     22.58 o
   3   4   5      161.41      167.37      9.80 o
   4   4   5       23.88       33.89      5.19 o
   5   4   5      117.75      127.58      7.80 o
   6   4   5       31.48       37.76      5.83 o
   7   4   5       11.82       12.54      7.37 o
  -7   5   5        8.67        5.88      7.67 o
  -6   5   5       19.30       15.25      5.35 o
  -5   5   5        6.39        3.45      4.97 o
  -4   5   5        8.90        1.59      3.40 o
  -3   5   5       93.42       85.07      4.10 o
  -2   5   5      117.01      118.08      4.96 o
  -1   5   5      129.48      129.79      3.85 o
   0   5   5       12.93       12.21      2.75 o
   1   5   5      128.06      130.84      3.86 o
   2   5   5      122.93      116.65      5.13 o
   3   5   5       92.47       94.94      8.46 o
   4   5   5       10.81        7.33      4.87 o
   5   5   5        6.18        6.07      4.95 o
   6   5   5       18.89       13.80      3.82 o
   7   5   5        8.53       11.60      7.86 o
  -6   6   5       13.29       11.41      3.67 o
  -5   6   5        6.82        8.67      4.01 o
  -4   6   5        6.60        8.26      3.51 o
  -3   6   5       31.99       32.27      3.95 o
  -2   6   5      111.63      109.07      5.01 o
  -1   6   5      137.58      136.29      3.92 o
   0   6   5       78.71       76.80      3.80 o
   1   6   5      132.59      131.04      3.68 o
   2   6   5      110.88      110.00      3.55 o
   3   6   5       31.25       26.22      3.77 o
   4   6   5        6.87       11.55      4.96 o
   5   6   5        6.65        8.68      5.01 o
   6   6   5       12.72        8.36      4.34 o
  -5   7   5       18.77       23.76      3.53 o
  -4   7   5       22.66       23.57      3.38 o
  -3   7   5       19.85       23.61      2.99 o
  -2   7   5       84.52       85.65      3.93 o
  -1   7   5        4.07        7.82      2.78 o
   0   7   5       25.47       30.30      3.34 o
   1   7   5        4.54        7.00      3.62 o
   2   7   5       84.99       82.95      4.72 o
   3   7   5       20.90       26.51      3.45 o
   4   7   5       23.07       27.23      3.92 o
   5   7   5       18.59       21.15      3.71 o
  -4   8   5        7.15        5.49      3.19 o
  -3   8   5        1.35        1.59      3.43 o
  -2   8   5        4.75        7.64      3.88 o
  -1   8   5       66.91       68.36      3.91 o
   0   8   5       13.59       15.55      3.32 o
   1   8   5       66.54       64.35     10.57 o
   2   8   5        4.69        4.07      3.13 o
   3   8   5        1.24        3.00      3.99 o
   4   8   5        7.20        7.29      3.63 o
  -3   9   5       20.81       11.31      4.33 o
  -2   9   5       10.94       12.20      3.54 o
  -1   9   5        4.60        4.62      3.16 o
   0   9   5       17.77       20.61      4.18 o
   1   9   5        4.55       11.08      5.20 o
   2   9   5       10.97       12.58      3.32 o
   3   9   5       20.94       17.22      3.45 o
   0   0   6     2745.94     2615.75     63.37 o
   1   0   6    25622.68    22066.76    931.32 o
   2   0   6        4.37        0.07      9.44 o
   3   0   6      560.73      533.39      9.92 o
   4   0   6       95.49      103.32      8.34 o
   5   0   6       67.37       76.24      8.26 o
   6   0   6       10.71       21.81      8.41 o
   7   0   6        3.39        6.48      4.11 o
   8   0   6        1.40       -3.15      5.63 o
  -8   1   6        6.90        0.28      5.61 o
  -7   1   6       27.92       32.08      5.26 o
  -6   1   6      118.86      110.97      5.77 o
  -5   1   6       94.02       96.87      7.63 o
  -4   1   6      243.42      238.80      8.75 o
  -3   1   6      538.72      568.63      9.76 o
  -2   1   6     1597.88     1583.61     14.45 o
  -1   1   6     3866.19     3858.97     17.17 o
   0   1   6     2238.78     2151.17     67.72 o
   1   1   6     3875.16     3639.70     63.94 o
   2   1   6     1626.88     1541.18     10.78 o
   3   1   6      528.67      541.97      7.34 o
   4   1   6      249.36      235.99      6.38 o
   5   1   6       95.33       89.16      5.71 o
   6   1   6      116.82      123.95      5.61 o
   7   1   6       27.70       23.70      9.46 o
   8   1   6        7.04        2.09      3.99 o
  -8   2   6       11.44       12.08      4.73 o
  -7   2   6       33.46       39.58      7.35 o
  -6   2   6       52.29       50.08      5.40 o
  -5   2   6      221.17      232.34      8.32 o
  -4   2   6       23.99       36.27      5.24 o
  -3   2   6       12.91       28.02      7.19 o
  -2   2   6      242.00      231.92     15.60 o
  -1   2   6      268.24      252.61      5.53 o
   0   2   6     2516.34     2545.45     16.38 o
   1   2   6      254.66      242.72      6.93 o
   2   2   6      234.04      232.99      6.40 o
   3   2   6       11.94       15.36      5.39 o
   4   2   6       23.01       21.01     10.99 o
   5   2   6      220.40      226.90      8.98 o
   6   2   6       50.80       45.41      5.29 o
   7   2   6       33.85       31.81      4.39 o
   8   2   6       11.61        2.32      9.29 o
  -7   3   6        0.32        1.31      7.44 o
  -6   3   6        7.89        1.98      7.10 o
  -5   3   6      174.70      174.48      6.00 o
  -4   3   6       15.41       17.11      7.40 o
  -3   3   6      380.73      377.32     21.21 o
  -2   3   6      391.22      402.45      7.45 o
  -1   3   6      204.12      208.52      5.30 o
   0   3   6      841.64      848.26      6.21 o
   1   3   6      205.79      211.99     10.76 o
   2   3   6      381.99      407.28      5.63 o
   3   3   6      395.33      388.03      6.55 o
   4   3   6       16.32       12.62      5.21 o
   5   3   6      175.35      178.05      5.88 o
   6   3   6        7.73       15.53      7.12 o
   7   3   6        0.34       -0.75      5.32 o
  -7   4   6       13.04       12.82      7.65 o
  -6   4   6       26.38       28.85      7.37 o
  -5   4   6        1.37       10.77      6.59 o
  -4   4   6       25.77       33.96      5.22 o
  -3   4   6      175.83      187.33      4.90 o
  -2   4   6       23.93       27.65      3.86 o
  -1   4   6      871.39      862.71     10.07 o
   0   4   6       19.91       16.15      3.08 o
   1   4   6      876.16      864.35     10.76 o
   2   4   6       24.25       29.34      4.13 o
   3   4   6      172.79      183.50      5.53 o
   4   4   6       25.06       27.04      5.01 o
   5   4   6        1.65        2.89      4.98 o
   6   4   6       26.24       25.52      4.36 o
   7   4   6       13.29       15.94      7.67 o
  -7   5   6        1.08        7.33      5.42 o
  -6   5   6        6.73       -4.55      7.35 o
  -5   5   6       47.80       45.66      5.12 o
  -4   5   6        5.40        2.98      4.32 o
  -3   5   6       99.37       83.87      4.07 o
  -2   5   6        1.15        1.46      3.19 o
  -1   5   6       49.41       49.62      3.19 o
   0   5   6        1.20        5.84      3.04 o
   1   5   6       51.86       51.51      4.83 o
   2   5   6        0.95       -1.86      4.27 o
   3   5   6      103.24       99.31     14.03 o
   4   5   6        4.96        5.58      4.79 o
   5   5   6       45.53       51.05      5.09 o
   6   5   6        6.58        5.07      4.30 o
   7   5   6        1.08        9.21      7.83 o
  -6   6   6       15.94       13.93      3.61 o
  -5   6   6        5.54        5.29      3.13 o
  -4   6   6       83.63       74.86      3.61 o
  -3   6   6       44.20       44.85      3.86 o
  -2   6   6       47.88       53.91      4.91 o
  -1   6   6      103.79      103.23      3.15 o
   0   6   6      162.58      176.58      6.81 o
   1   6   6      100.88      103.45      3.91 o
   2   6   6       48.13       53.38      3.38 o
   3   6   6       44.93       45.35      3.86 o
   4   6   6       83.82       86.58      5.21 o
   5   6   6        5.26        3.25      7.19 o
   6   6   6       16.24       16.58      3.80 o
  -5   7   6        1.12        3.18      3.14 o
  -4   7   6       30.62       40.43      4.83 o
  -3   7   6       23.93       27.61      3.84 o
  -2   7   6       37.13       35.03      3.35 o
  -1   7   6       29.10       29.69      3.69 o
   0   7   6      548.60      522.83      7.32 o
   1   7   6       28.05       23.01      2.84 o
   2   7   6       37.55       31.73      3.88 o
   3   7   6       23.52       29.80      3.80 o
   4   7   6       30.71       34.12      3.63 o
   5   7   6        1.27        1.23      3.17 o
  -4   8   6        5.57        9.11      3.61 o
  -3   8   6        3.76        6.28      4.00 o
  -2   8   6        7.14        7.40      3.39 o
  -1   8   6        3.95        5.43      3.79 o
   0   8   6       61.48       57.50      3.20 o
   1   8   6        4.01        6.40      4.72 o
   2   8   6        7.14       12.43      3.86 o
   3   8   6        3.76        4.57      3.17 o
   4   8   6        5.47        6.78      3.22 o
  -3   9   6        0.52       -1.58      8.02 o
  -2   9   6       22.07       20.78      4.27 o
  -1   9   6        6.80        5.39      3.47 o
   0   9   6        0.09       -3.89      5.13 o
   1   9   6        6.76       10.25      5.12 o
   2   9   6       21.98       21.03      3.72 o
   3   9   6        0.49       -3.37      3.82 o
   1   0   7     5115.75     5016.13    123.98 o
   2   0   7      287.48      267.92      9.99 o
   3   0   7       32.16       36.18      5.60 o
   4   0   7      162.53      163.46      8.43 o
   5   0   7        6.19       12.96      5.53 o
   6   0   7        0.25       -3.11      5.17 o
   7   0   7        7.47       14.19      9.58 o
   8   0   7        0.37       -0.93      5.96 o
  -8   1   7       14.80        7.10      5.68 o
  -7   1   7        6.43        8.98      7.64 o
  -6   1   7       27.42       29.06      5.26 o
  -5   1   7      129.68      132.68      8.02 o
  -4   1   7       29.16       34.57      7.72 o
  -3   1   7      654.38      682.17     10.24 o
  -2   1   7     1470.81     1478.45     13.90 o
  -1   1   7      990.18      997.74     17.24 o
   0   1   7     3433.34     3357.19     31.69 o
   1   1   7      972.04      931.10     12.76 o
   2   1   7     1445.91     1367.19     10.14 o
   3   1   7      650.28      653.16      5.39 o
   4   1   7       28.32       35.02      4.83 o
   5   1   7      131.68      120.32      5.60 o
   6   1   7       28.73       30.64      5.30 o
   7   1   7        6.33        7.62      5.15 o
   8   1   7       14.67       20.89      7.59 o
  -8   2   7        1.34       -1.61      5.66 o
  -7   2   7        3.50       15.57      7.10 o
  -6   2   7        9.78       15.50      7.12 o
  -5   2   7      456.19      447.21      7.33 o
  -4   2   7      290.01      302.01      6.68 o
  -3   2   7      381.13      406.34      9.03 o
  -2   2   7       72.05       79.26      4.49 o
  -1   2   7      383.36      373.59      8.98 o
   0   2   7       22.59       27.41      4.46 o
   1   2   7      393.32      391.43      7.79 o
   2   2   7       76.97       85.71      5.86 o
   3   2   7      390.08      404.60      7.03 o
   4   2   7      292.18      300.09      6.32 o
   5   2   7      450.86      483.09      9.90 o
   6   2   7        9.36       12.46      5.39 o
   7   2   7        3.27        1.35      4.08 o
   8   2   7        1.24        3.47      4.42 o
  -7   3   7       18.00       17.62      5.58 o
  -6   3   7       16.42        1.70      6.98 o
  -5   3   7        5.74       13.18      6.82 o
  -4   3   7       83.75       92.41      7.26 o
  -3   3   7      151.37      158.30      6.30 o
  -2   3   7       72.27       69.50      3.90 o
  -1   3   7      446.99      445.62      7.00 o
   0   3   7     1507.30     1588.47     17.36 o
   1   3   7      432.92      432.08      7.71 o
   2   3   7       73.54       63.52      5.40 o
   3   3   7      147.58      157.81      9.88 o
   4   3   7       87.44       88.77      5.53 o
   5   3   7        6.05        7.91      5.15 o
   6   3   7       16.16        3.33      7.30 o
   7   3   7       18.58       20.71      5.27 o
  -7   4   7        9.56       24.19      7.60 o
  -6   4   7       15.39       17.82      7.03 o
  -5   4   7        6.43        7.24      6.66 o
  -4   4   7        9.06       13.86      4.89 o
  -3   4   7       60.28       60.97      3.96 o
  -2   4   7       84.03       88.49      4.69 o
  -1   4   7      141.58      142.60      3.71 o
   0   4   7      820.57      860.72      5.82 o
   1   4   7      138.53      132.77      3.64 o
   2   4   7       83.96       88.63      5.16 o
   3   4   7       58.83       59.35      5.62 o
   4   4   7        9.32        9.47      5.05 o
   5   4   7        6.37       12.41      4.99 o
   6   4   7       15.64       23.21      5.64 o
   7   4   7        9.52       17.07      7.58 o
  -6   5   7       12.11       12.04      7.24 o
  -5   5   7       25.93       27.60      3.51 o
  -4   5   7      590.07      569.13     10.75 o
  -3   5   7      121.04      137.10      8.20 o
  -2   5   7      304.81      312.27      8.48 o
  -1   5   7      308.82      294.06      4.09 o
   0   5   7       51.14       49.95      3.17 o
   1   5   7      312.76      302.95      5.13 o
   2   5   7      302.97      305.19      8.99 o
   3   5   7      119.83      127.28      5.21 o
   4   5   7      591.15      594.83     29.91 o
   5   5   7       25.54       31.31      4.97 o
   6   5   7       11.72       10.59      5.25 o
  -6   6   7       28.78       30.51      6.02 o
  -5   6   7       36.41       31.02      3.21 o
  -4   6   7       35.87       35.86      3.08 o
  -3   6   7      125.20      128.85      4.24 o
  -2   6   7      221.16      224.71      5.88 o
  -1   6   7       70.33       72.70      3.33 o
   0   6   7      438.53      435.06      6.95 o
   1   6   7       68.94       64.13      3.49 o
   2   6   7      219.79      214.54      7.09 o
   3   6   7      125.99      125.86      4.97 o
   4   6   7       36.29       40.95      9.05 o
   5   6   7       37.06       45.52      5.19 o
   6   6   7       28.69       25.47      5.52 o
  -5   7   7       25.03       20.24      4.31 o
  -4   7   7        2.08        0.16      3.94 o
  -3   7   7       37.68       40.42      3.92 o
  -2   7   7       27.30       29.29      3.73 o
  -1   7   7       52.67       53.69      3.83 o
   0   7   7        7.17        7.79      3.82 o
   1   7   7       53.29       48.00      4.01 o
   2   7   7       25.84       23.40      3.18 o
   3   7   7       37.52       41.74      3.88 o
   4   7   7        2.11        2.10      3.46 o
   5   7   7       25.25       23.16      4.27 o
  -4   8   7        1.92        3.54      3.67 o
  -3   8   7        0.50        5.49      3.50 o
  -2   8   7        2.62        9.32      3.90 o
  -1   8   7        6.58        8.63      3.75 o
   0   8   7        1.69        2.91      3.78 o
   1   8   7        6.10       11.50      4.78 o
   2   8   7        2.88        0.73      3.40 o
   3   8   7        0.48        4.56      4.25 o
   4   8   7        1.65        2.02      3.26 o
  -2   9   7       18.68       19.39      4.29 o
  -1   9   7        2.83        3.82      4.07 o
   0   9   7       19.48       13.31      4.14 o
   1   9   7        2.96        2.75      5.03 o
   2   9   7       18.78       23.38      8.86 o
   0   0   8     1341.10     1314.33     19.20 o
   1   0   8      162.16      147.68      6.28 o
   2   0   8       50.67       41.90      6.22 o
   3   0   8      418.47      396.99      7.49 o
   4   0   8        0.33       -2.43      8.02 o
   5   0   8        2.35        7.73      5.39 o
   6   0   8        6.24       16.96      5.32 o
   7   0   8        0.52       11.82      5.18 o
   8   0   8       11.24        7.14      8.81 o
  -8   1   8        2.39        2.38      4.38 o
  -7   1   8       30.10       30.53      7.03 o
  -6   1   8       28.88       21.91      5.10 o
  -5   1   8       22.14       31.35      7.28 o
  -4   1   8      100.72      113.22      5.86 o
  -3   1   8       85.03       86.76      7.70 o
  -2   1   8       69.88       78.65      6.16 o
  -1   1   8      984.79      956.24     12.33 o
   0   1   8     3319.86     3282.64     35.18 o
   1   1   8     1009.50      957.97     11.69 o
   2   1   8       68.74       77.12      4.56 o
   3   1   8       87.73       84.75      4.15 o
   4   1   8      100.90      111.96      7.80 o
   5   1   8       21.82       18.31      5.37 o
   6   1   8       28.72       30.31      5.42 o
   7   1   8       30.33       23.75      7.42 o
   8   1   8        2.41        2.57      4.43 o
  -7   2   8        3.10       -0.05      5.12 o
  -6   2   8       19.06        9.03      6.96 o
  -5   2   8      135.76      135.87      5.77 o
  -4   2   8       70.74       60.46      5.47 o
  -3   2   8      191.94      205.40      8.13 o
  -2   2   8      710.98      741.95     16.23 o
  -1   2   8      229.32      232.80      6.16 o
   0   2   8      347.94      359.34      5.81 o
   1   2   8      235.96      246.64      7.16 o
   2   2   8      701.75      722.13     17.33 o
   3   2   8      192.72      196.68      6.32 o
   4   2   8       70.29       60.23      5.66 o
   5   2   8      135.49      142.00      4.99 o
   6   2   8       19.70       19.85      4.33 o
   7   2   8        3.08       10.90      4.15 o
  -7   3   8       27.52       23.87      7.26 o
  -6   3   8       38.22       38.48      5.10 o
  -5   3   8       96.48       77.50      7.12 o
  -4   3   8       50.94       47.98      7.30 o
  -3   3   8        5.97       12.02      3.97 o
  -2   3   8      145.77      141.02      3.97 o
  -1   3   8     1457.87     1476.68     36.11 o
   0   3   8      406.40      421.12      5.33 o
   1   3   8     1437.57     1481.52     40.38 o
   2   3   8      148.29      153.20      5.94 o
   3   3   8        6.32        7.52      5.20 o
   4   3   8       50.06       51.46      5.28 o
   5   3   8       96.46       88.85      6.40 o
   6   3   8       39.31       44.68      7.44 o
   7   3   8       27.46       21.02      4.46 o
  -7   4   8        2.02        9.42      7.67 o
  -6   4   8       26.18       25.47      5.10 o
  -5   4   8       15.13       15.34      4.80 o
  -4   4   8      109.63      113.47      5.73 o
  -3   4   8      136.45      138.00      4.25 o
  -2   4   8      164.46      158.89      7.67 o
  -1   4   8      182.02      181.62      3.91 o
   0   4   8      757.81      777.96      9.84 o
   1   4   8      183.41      190.89      3.71 o
   2   4   8      160.49      150.80      5.41 o
   3   4   8      137.70      152.70     12.27 o
   4   4   8      115.41      113.52      4.68 o
   5   4   8       14.59       14.91      5.08 o
   6   4   8       25.95       36.12      6.83 o
   7   4   8        2.09        1.15      5.38 o
  -6   5   8       11.61       11.52      3.53 o
  -5   5   8        4.90        8.34      4.04 o
  -4   5   8      112.94      121.15      4.54 o
  -3   5   8       35.52       35.93      3.27 o
  -2   5   8      371.92      365.37     12.66 o
  -1   5   8       72.22       71.41      4.07 o
   0   5   8      780.52      736.70      8.40 o
   1   5   8       71.39       63.53      7.05 o
   2   5   8      367.61      358.52      7.23 o
   3   5   8       36.85       29.73      6.08 o
   4   5   8      111.67      107.28     13.97 o
   5   5   8        4.74       10.78      4.86 o
   6   5   8       11.32        9.72      5.21 o
  -6   6   8        3.20        1.37      5.09 o
  -5   6   8       13.15       15.81      4.01 o
  -4   6   8       19.80       18.72      3.43 o
  -3   6   8      164.60      162.70      9.31 o
  -2   6   8       53.85       69.08      3.67 o
  -1   6   8       26.39       28.70      6.88 o
   0   6   8       58.04       65.65      4.95 o
   1   6   8       25.41       20.95      4.52 o
   2   6   8       52.70       58.70      3.78 o
   3   6   8      167.53      164.75      4.20 o
   4   6   8       20.04       19.71      3.98 o
   5   6   8       13.43       14.95      5.08 o
   6   6   8        3.00        7.02      5.36 o
  -5   7   8        5.17        8.35      4.25 o
  -4   7   8        0.54        3.73      3.98 o
  -3   7   8        0.29        0.06      3.98 o
  -2   7   8       18.54       21.83      3.89 o
  -1   7   8      174.92      171.23      3.71 o
   0   7   8       15.49       15.52      3.76 o
   1   7   8      171.30      170.53     12.54 o
   2   7   8       19.35       15.06      3.81 o
   3   7   8        0.21        5.79      3.76 o
   4   7   8        0.61        1.70      3.91 o
   5   7   8        5.20        5.25      4.21 o
  -4   8   8        1.04        1.14      4.59 o
  -3   8   8       41.42       40.82      3.67 o
  -2   8   8        5.46        7.58      3.58 o
  -1   8   8        5.21        5.30      3.38 o
   0   8   8        5.95       10.01      3.77 o
   1   8   8        5.30       10.09      4.81 o
   2   8   8        5.61        6.90      3.96 o
   3   8   8       41.19       36.46      4.92 o
   4   8   8        1.05        6.60      4.22 o
  -2   9   8        6.58        8.14      3.77 o
  -1   9   8       11.08        7.74      4.20 o
   0   9   8        0.05       -5.07      5.07 o
   1   9   8       10.72        5.86      4.37 o
   2   9   8        6.79        9.87      6.01 o
   1   0   9       18.23       18.97      4.92 o
   2   0   9     1960.32     1984.76     15.85 o
   3   0   9      547.46      567.71      9.72 o
   4   0   9      547.90      548.76      9.69 o
   5   0   9       44.03       48.60      8.28 o
   6   0   9       75.47       65.14      5.37 o
   7   0   9        0.92        3.65      4.30 o
   8   0   9       18.41       11.03      5.64 o
  -8   1   9       13.05        2.07      8.59 o
  -7   1   9        4.11        7.19      4.21 o
  -6   1   9       47.90       46.06      5.33 o
  -5   1   9      341.78      363.00      8.89 o
  -4   1   9      212.03      227.40      8.18 o
  -3   1   9      262.68      261.72      8.84 o
  -2   1   9     1859.92     1869.96     15.02 o
  -1   1   9      790.86      792.87      9.60 o
   0   1   9     2072.68     2018.38     19.85 o
   1   1   9      798.23      761.79      8.89 o
   2   1   9     1864.36     1821.49     18.78 o
   3   1   9      258.40      254.55      5.50 o
   4   1   9      209.12      202.66      9.53 o
   5   1   9      345.85      332.83      5.79 o
   6   1   9       47.87       51.84      5.32 o
   7   1   9        4.02        8.49      8.27 o
   8   1   9       13.37        6.44      5.67 o
  -7   2   9       11.28       15.41      7.19 o
  -6   2   9        2.67       19.66      6.91 o
  -5   2   9       43.08       43.51      5.24 o
  -4   2   9      273.13      280.12      6.55 o
  -3   2   9      110.60      113.15      7.76 o
  -2   2   9      260.25      249.44      5.60 o
  -1   2   9        7.94        8.03      4.50 o
   0   2   9       20.61       17.29      4.20 o
   1   2   9        6.98       10.15      7.95 o
   2   2   9      255.94      236.35      6.86 o
   3   2   9      115.13      114.15      6.49 o
   4   2   9      275.26      286.75      6.40 o
   5   2   9       41.04       43.23      5.50 o
   6   2   9        2.42        1.17      5.15 o
   7   2   9       11.22       10.56      4.36 o
  -7   3   9       29.48       18.05      7.35 o
  -6   3   9       47.06       59.08      7.03 o
  -5   3   9       77.65       71.44      5.35 o
  -4   3   9       67.69       60.37      5.42 o
  -3   3   9       62.61       63.77      4.27 o
  -2   3   9       73.98       83.04      4.32 o
  -1   3   9      412.72      398.81     15.07 o
   0   3   9      228.24      227.42      4.72 o
   1   3   9      420.69      411.71      5.45 o
   2   3   9       72.49       84.00      4.70 o
   3   3   9       64.48       70.73      5.77 o
   4   3   9       67.52       74.60      5.42 o
   5   3   9       75.32       80.03     11.81 o
   6   3   9       45.91       40.63      7.33 o
   7   3   9       29.56       26.99      4.41 o
  -7   4   9        0.44       -1.98      7.65 o
  -6   4   9       11.40        8.27      6.94 o
  -5   4   9       42.55       34.73      7.01 o
  -4   4   9       66.48       62.88      3.98 o
  -3   4   9      599.23      597.02     12.85 o
  -2   4   9       44.58       47.11      4.01 o
  -1   4   9      152.65      153.40      3.89 o
   0   4   9      120.07      121.20      3.87 o
   1   4   9      151.08      150.32      4.02 o
   2   4   9       45.18       45.87      4.06 o
   3   4   9      602.34      623.61     14.38 o
   4   4   9       66.91       60.44     11.17 o
   5   4   9       43.28       46.59      5.04 o
   6   4   9       11.63       19.45      6.86 o
   7   4   9        0.44        5.01      7.74 o
  -6   5   9       27.02       27.12      4.90 o
  -5   5   9       19.78       18.19      6.89 o
  -4   5   9       32.77       34.16      4.37 o
  -3   5   9       54.06       52.32      3.43 o
  -2   5   9      145.47      146.16      4.20 o
  -1   5   9      206.88      209.72      3.74 o
   0   5   9       19.84       25.93      3.29 o
   1   5   9      205.90      208.59      7.01 o
   2   5   9      144.63      152.86      3.45 o
   3   5   9       53.34       46.69      4.12 o
   4   5   9       32.86       32.57      4.77 o
   5   5   9       19.11       20.51      4.92 o
   6   5   9       27.13       25.38      5.25 o
  -6   6   9       13.37       14.74      4.41 o
  -5   6   9       34.13       29.23      4.13 o
  -4   6   9        4.22        4.00      3.79 o
  -3   6   9       95.29      103.82      4.06 o
  -2   6   9       38.75       43.60      3.77 o
  -1   6   9        4.85        4.44      3.59 o
   0   6   9      186.30      184.69      3.44 o
   1   6   9        4.28       11.52      8.27 o
   2   6   9       40.12       35.72      3.35 o
   3   6   9       94.93       90.23      5.95 o
   4   6   9        4.35        2.10      9.95 o
   5   6   9       33.65       37.52      5.16 o
   6   6   9       13.23       20.92      5.61 o
  -5   7   9       10.04       10.46      4.27 o
  -4   7   9       11.04       15.31      4.03 o
  -3   7   9        9.29        9.11      3.86 o
  -2   7   9       17.36       18.04      3.22 o
  -1   7   9      146.15      135.37      5.62 o
   0   7   9       23.47       33.51      3.75 o
   1   7   9      146.95      131.12      4.35 o
   2   7   9       16.15       13.75      3.31 o
   3   7   9        9.02        7.68      3.90 o
   4   7   9       11.20        9.74      3.45 o
   5   7   9       10.13        2.94      4.29 o
  -4   8   9       40.78       33.12      4.50 o
  -3   8   9       10.30       13.37      3.18 o
  -2   8   9       20.30       18.54      4.00 o
  -1   8   9        6.92       10.59      3.82 o
   0   8   9        0.91        9.35      3.77 o
   1   8   9        6.72        8.72      3.43 o
   2   8   9       21.36       25.41      4.14 o
   3   8   9       10.31       10.52      3.57 o
   4   8   9       40.58       44.89     10.57 o
  -2   9   9        4.82        7.32      3.69 o
  -1   9   9        3.53        4.79      3.26 o
   0   9   9       44.95       37.97      5.31 o
   1   9   9        3.53       10.74      5.21 o
   2   9   9        4.63        4.47      4.35 o
   0   0  10       53.35       57.29      7.00 o
   1   0  10        1.41        2.99      4.79 o
   2   0  10      650.83      636.99     11.26 o
   3   0  10       97.66      110.90      7.90 o
   4   0  10        9.96       24.56      7.90 o
   5   0  10       55.78       52.11      7.24 o
   6   0  10        5.51        6.33      4.18 o
   7   0  10        0.66        6.36      5.16 o
  -7   1  10       13.39       16.02      4.39 o
  -6   1  10       28.42       21.04      5.19 o
  -5   1  10      139.93      138.37      8.04 o
  -4   1  10      184.96      180.57      6.16 o
  -3   1  10      743.42      759.65      9.03 o
  -2   1  10       44.96       48.96      5.06 o
  -1   1  10      917.52      899.45      8.78 o
   0   1  10       83.34       73.02      4.91 o
   1   1  10      907.15      852.88      9.06 o
   2   1  10       40.80       43.18      5.23 o
   3   1  10      741.82      718.18      6.10 o
   4   1  10      185.51      186.03      6.17 o
   5   1  10      142.60      130.65      5.77 o
   6   1  10       29.94       23.73      4.51 o
   7   1  10       13.84       11.26      4.64 o
  -7   2  10       24.02       25.86      7.49 o
  -6   2  10        6.40       -5.70      7.01 o
  -5   2  10       64.03       66.61      5.56 o
  -4   2  10       82.79       87.70      7.58 o
  -3   2  10        1.81        6.98      7.60 o
  -2   2  10       49.21       50.01      4.75 o
  -1   2  10      638.36      639.03     19.74 o
   0   2  10        3.78        4.66      4.37 o
   1   2  10      631.79      649.58     18.22 o
   2   2  10       52.62       53.95      6.27 o
   3   2  10        1.62        8.92      4.90 o
   4   2  10       81.28       75.39      8.80 o
   5   2  10       63.13       55.93      5.35 o
   6   2  10        5.86        4.13      5.15 o
   7   2  10       24.06       21.25      5.48 o
  -7   3  10        2.20        9.67      5.26 o
  -6   3  10        8.55       18.35      7.24 o
  -5   3  10       33.05       42.01      6.82 o
  -4   3  10       29.54       35.81      5.31 o
  -3   3  10      754.60      783.99      9.57 o
  -2   3  10       58.92       52.18      3.71 o
  -1   3  10      217.54      225.49      4.80 o
   0   3  10      333.08      322.30      5.00 o
   1   3  10      212.30      220.20      5.48 o
   2   3  10       61.67       56.64      5.69 o
   3   3  10      755.25      754.06     45.55 o
   4   3  10       28.93       33.59      5.34 o
   5   3  10       32.16       37.57      5.23 o
   6   3  10        8.59       13.00      5.63 o
   7   3  10        2.37       10.87      5.27 o
  -7   4  10        4.53        2.71      7.47 o
  -6   4  10        4.74        8.41      6.71 o
  -5   4  10       26.08       26.52      4.59 o
  -4   4  10      120.89      123.68      4.08 o
  -3   4  10      292.10      291.71      7.12 o
  -2   4  10       66.34       72.64      3.52 o
  -1   4  10      170.93      177.00      8.71 o
   0   4  10        2.93        4.68      3.50 o
   1   4  10      173.03      173.50      3.70 o
   2   4  10       62.39       69.95      5.54 o
   3   4  10      293.35      302.21     17.58 o
   4   4  10      123.68      132.38      6.50 o
   5   4  10       25.82       28.99      5.54 o
   6   4  10        4.97       10.10      5.06 o
   7   4  10        4.71       -0.42      5.56 o
  -6   5  10        4.48        0.43      3.44 o
  -5   5  10        1.32        0.30      4.54 o
  -4   5  10        5.40        6.76      3.28 o
  -3   5  10       54.44       53.88      3.90 o
  -2   5  10       16.26       16.41      3.82 o
  -1   5  10        6.44        5.99      3.66 o
   0   5  10      319.13      323.51      5.13 o
   1   5  10        7.01       10.00      4.44 o
   2   5  10       15.12       15.26      3.71 o
   3   5  10       53.14       45.54      5.46 o
   4   5  10        5.11        8.21      4.74 o
   5   5  10        1.69       -0.56      4.88 o
   6   5  10        4.06        5.48      5.19 o
  -6   6  10        1.27        2.53      4.17 o
  -5   6  10       10.99       10.75      3.22 o
  -4   6  10       10.62       11.55      3.83 o
  -3   6  10        2.56        7.70      2.87 o
  -2   6  10        5.53        3.38      3.73 o
  -1   6  10        6.06        8.76      3.10 o
   0   6  10       23.97       20.25      3.68 o
   1   6  10        5.82       12.12      4.50 o
   2   6  10        5.20        8.92      3.69 o
   3   6  10        2.74        5.29      3.25 o
   4   6  10       10.76       11.58      4.71 o
   5   6  10       10.66       17.32      5.10 o
   6   6  10        1.25        6.18      4.41 o
  -5   7  10        9.45        8.85      3.38 o
  -4   7  10       15.09       11.49      3.49 o
  -3   7  10       10.20        9.10      3.44 o
  -2   7  10       19.87       25.40      4.21 o
  -1   7  10        5.44        6.80      3.22 o
   0   7  10       19.49       22.85      3.35 o
   1   7  10        5.19        5.53      3.78 o
   2   7  10       20.79       24.69      3.84 o
   3   7  10       10.69       11.17      3.49 o
   4   7  10       15.40       12.94      3.50 o
   5   7  10        9.33       12.14      3.74 o
  -4   8  10        0.85        2.99      5.35 o
  -3   8  10        5.33        5.19      3.17 o
  -2   8  10       19.02       16.04      4.10 o
  -1   8  10       22.73       17.92      3.53 o
   0   8  10      103.69       97.13      4.15 o
   1   8  10       23.43       27.07      5.78 o
   2   8  10       18.51       20.17      6.87 o
   3   8  10        5.66        4.06      4.07 o
   4   8  10        0.84        3.47      4.34 o
  -2   9  10       16.09        6.20      8.04 o
  -1   9  10        6.80        7.23      3.28 o
   0   9  10        0.03        1.37      5.16 o
   1   9  10        6.92        0.76      4.33 o
   2   9  10       15.88        7.28      7.72 o
   1   0  11      693.22      704.90     13.92 o
   2   0  11     1365.33     1358.69     37.91 o
   3   0  11      347.54      353.44      9.35 o
   4   0  11        1.77        0.46      5.15 o
   5   0  11        2.53        0.85      5.51 o
   6   0  11        0.01        2.03      7.65 o
   7   0  11       64.35       65.43      5.74 o
  -7   1  11       12.01       14.99      6.09 o
  -6   1  11        9.14        9.37      5.08 o
  -5   1  11      121.18      117.58      6.11 o
  -4   1  11        5.85        5.01      7.47 o
  -3   1  11      463.18      433.54      9.49 o
  -2   1  11     1220.15     1247.47     19.55 o
  -1   1  11      698.69      652.75      7.34 o
   0   1  11      467.49      465.51      6.95 o
   1   1  11      699.82      643.35     14.16 o
   2   1  11     1209.66     1171.00      8.35 o
   3   1  11      470.11      439.73      6.09 o
   4   1  11        5.90       13.10      5.48 o
   5   1  11      122.48      122.12      5.77 o
   6   1  11        9.61       10.55      5.17 o
   7   1  11       11.91       12.15      4.26 o
  -7   2  11       32.90       19.20      7.28 o
  -6   2  11      108.68       92.16      7.49 o
  -5   2  11      124.72      128.91      5.97 o
  -4   2  11       14.96       19.80      7.21 o
  -3   2  11       21.13       24.21      3.97 o
  -2   2  11      497.98      505.05      8.59 o
  -1   2  11      552.69      564.62      6.83 o
   0   2  11      443.93      427.66      5.96 o
   1   2  11      552.97      562.07     24.18 o
   2   2  11      494.12      484.11     10.62 o
   3   2  11       21.86       27.24      5.50 o
   4   2  11       15.13       17.89      4.68 o
   5   2  11      122.37      120.30      4.81 o
   6   2  11      108.31       88.54      6.04 o
   7   2  11       32.82       33.60      5.45 o
  -7   3  11        4.78        5.77      7.42 o
  -6   3  11       63.60       58.05      5.58 o
  -5   3  11       32.84       31.26      7.07 o
  -4   3  11      133.38      131.07      6.43 o
  -3   3  11       28.93       31.16      3.87 o
  -2   3  11      752.94      748.57     16.83 o
  -1   3  11      136.58      138.80      4.78 o
   0   3  11        0.05        4.02      3.69 o
   1   3  11      135.33      137.85      4.57 o
   2   3  11      763.04      776.18     16.38 o
   3   3  11       30.63       34.65      5.15 o
   4   3  11      136.40      144.93      4.79 o
   5   3  11       31.86       42.82      5.32 o
   6   3  11       62.94       60.75      5.49 o
   7   3  11        4.76        4.97      5.40 o
  -7   4  11       10.24       12.68      5.35 o
  -6   4  11       32.68       29.68      5.28 o
  -5   4  11        1.77        2.10      4.50 o
  -4   4  11        0.09        5.64      5.09 o
  -3   4  11       60.33       56.39      3.63 o
  -2   4  11      299.90      298.38      7.96 o
  -1   4  11      132.69      139.11      4.72 o
   0   4  11      403.87      402.44      4.73 o
   1   4  11      132.96      139.46      4.25 o
   2   4  11      293.95      293.41     14.84 o
   3   4  11       61.56       55.46      4.23 o
   4   4  11        0.10        2.21      4.81 o
   5   4  11        1.86        9.43      4.89 o
   6   4  11       33.41       38.02      5.28 o
   7   4  11       10.17       22.12      6.06 o
  -6   5  11        3.41        3.32      5.42 o
  -5   5  11       23.87       25.16      6.16 o
  -4   5  11      133.07      135.89      8.83 o
  -3   5  11        9.53       12.58      3.32 o
  -2   5  11      157.84      157.47      3.49 o
  -1   5  11       50.65       54.89      3.51 o
   0   5  11       30.12       29.64      3.76 o
   1   5  11       50.71       49.80      3.40 o
   2   5  11      159.80      150.76      8.09 o
   3   5  11        9.77       13.31      5.28 o
   4   5  11      130.64      140.19     12.86 o
   5   5  11       23.17       24.41      6.03 o
   6   5  11        3.28        3.69      4.30 o
  -5   6  11        5.62        2.67      4.01 o
  -4   6  11        1.89       -1.47      3.33 o
  -3   6  11        8.69        6.28      3.85 o
  -2   6  11       22.17       27.05      3.74 o
  -1   6  11        4.39        9.21      3.77 o
   0   6  11      288.15      287.86      4.53 o
   1   6  11        4.09        5.40      4.50 o
   2   6  11       23.08       27.18      3.28 o
   3   6  11        8.93       11.47      3.08 o
   4   6  11        1.97        5.07      5.14 o
   5   6  11        5.54        2.47      4.06 o
  -5   7  11        8.12        5.69      4.30 o
  -4   7  11        5.82        8.33      3.43 o
  -3   7  11       49.33       48.15      5.04 o
  -2   7  11       21.57       17.72      3.41 o
  -1   7  11       52.85       46.02      3.44 o
   0   7  11       95.59       93.42      3.56 o
   1   7  11       51.57       52.54      4.05 o
   2   7  11       21.09       20.97      4.79 o
   3   7  11       49.99       54.40      4.12 o
   4   7  11        6.15        6.89      5.47 o
   5   7  11        8.13        7.46      3.54 o
  -3   8  11        1.69       -0.11      3.57 o
  -2   8  11        1.54        5.69      4.05 o
  -1   8  11       44.72       42.51      3.56 o
   0   8  11        6.85        8.62      3.87 o
   1   8  11       43.54       45.80      4.94 o
   2   8  11        1.53        4.57      4.18 o
   3   8  11        1.64        4.07      3.31 o
  -1   9  11        2.55       -2.20      3.66 o
   0   9  11        1.53        7.85      6.17 o
   1   9  11        2.60        3.44      4.22 o
   0   0  12      561.17      593.43     18.07 o
   1   0  12        6.22        5.93      4.60 o
   2   0  12      567.43      547.49      8.06 o
   3   0  12        0.23       -5.86      7.72 o
   4   0  12        5.31        7.01      7.40 o
   5   0  12       13.92       10.09      5.17 o
   6   0  12        9.51        8.98      5.27 o
   7   0  12        3.26        3.95      3.70 o
  -7   1  12        5.84        2.69      4.20 o
  -6   1  12        3.62        4.13      7.53 o
  -5   1  12       19.69       14.72      7.26 o
  -4   1  12       25.45       21.82      7.44 o
  -3   1  12       92.31       86.16      8.02 o
  -2   1  12      610.46      631.24     10.06 o
  -1   1  12      591.83      582.48     12.96 o
   0   1  12       81.88       70.32      5.26 o
   1   1  12      600.82      571.30      8.25 o
   2   1  12      592.45      576.16      6.42 o
   3   1  12       89.11       89.14      4.92 o
   4   1  12       26.73       23.93      6.09 o
   5   1  12       19.28       20.79      4.34 o
   6   1  12        3.80        4.70      5.16 o
   7   1  12        5.70        7.08      5.35 o
  -7   2  12       16.08        1.24      7.53 o
  -6   2  12       16.43       27.75      6.94 o
  -5   2  12        7.61       10.43      7.05 o
  -4   2  12      207.31      224.26      8.34 o
  -3   2  12        0.75        1.14      4.65 o
  -2   2  12       52.55       55.10      4.86 o
  -1   2  12      185.74      181.44      5.31 o
   0   2  12      378.73      382.82      7.07 o
   1   2  12      193.88      192.85      5.60 o
   2   2  12       51.93       55.14      5.17 o
   3   2  12        0.54        5.17      3.95 o
   4   2  12      207.66      195.79      8.03 o
   5   2  12        7.26        4.20      6.71 o
   6   2  12       16.28       18.98      5.21 o
   7   2  12       16.05       14.88      5.40 o
  -7   3  12        1.74       14.08      7.83 o
  -6   3  12       24.78       25.84      5.35 o
  -5   3  12       30.97       38.48      7.14 o
  -4   3  12       30.22       34.70      6.74 o
  -3   3  12      204.96      197.38      4.82 o
  -2   3  12      117.57      125.07      4.56 o
  -1   3  12       47.21       48.01      4.40 o
   0   3  12        0.59        1.61      3.90 o
   1   3  12       48.00       54.79      4.97 o
   2   3  12      115.00      114.64      7.34 o
   3   3  12      207.72      205.64      9.57 o
   4   3  12       31.22       30.87      5.34 o
   5   3  12       30.86       37.80      4.29 o
   6   3  12       24.90       25.65      5.22 o
   7   3  12        1.73       -2.93      4.41 o
  -6   4  12        1.35        8.93      4.84 o
  -5   4  12       10.34       12.46      4.66 o
  -4   4  12       56.98       53.34      4.24 o
  -3   4  12       16.21       18.05      4.12 o
  -2   4  12       90.80       91.75      4.83 o
  -1   4  12      276.58      281.03      8.14 o
   0   4  12      132.01      131.46      4.40 o
   1   4  12      274.70      285.75      4.85 o
   2   4  12       92.81       85.42      5.61 o
   3   4  12       16.18       13.80      5.08 o
   4   4  12       55.32       53.80      5.10 o
   5   4  12       10.08       10.22      7.04 o
   6   4  12        1.38        6.06      4.30 o
  -6   5  12       12.89       12.63      4.27 o
  -5   5  12       31.33       31.39      4.75 o
  -4   5  12       26.88       25.97      3.62 o
  -3   5  12      216.61      220.89      9.35 o
  -2   5  12       72.06       69.81      4.17 o
  -1   5  12       59.96       62.80      3.48 o
   0   5  12       90.49      101.66      5.93 o
   1   5  12       59.02       61.56      3.48 o
   2   5  12       73.04       67.10      4.15 o
   3   5  12      217.24      225.95     10.15 o
   4   5  12       26.28       26.86      5.44 o
   5   5  12       31.76       35.58      8.18 o
   6   5  12       12.63       18.22      5.32 o
  -5   6  12        0.70        1.31      4.79 o
  -4   6  12        4.00        8.80      4.11 o
  -3   6  12       23.77       25.27      3.37 o
  -2   6  12       30.78       29.62      2.94 o
  -1   6  12       72.69       73.22      3.16 o
   0   6  12        0.05        0.31      3.86 o
   1   6  12       72.43       81.42      4.82 o
   2   6  12       29.86       24.81      4.03 o
   3   6  12       23.45       19.48      3.32 o
   4   6  12        4.29       11.38      5.44 o
   5   6  12        0.73       -3.58      5.11 o
  -4   7  12       26.48       27.61      4.20 o
  -3   7  12        6.29        3.61      4.43 o
  -2   7  12       36.25       39.02      5.40 o
  -1   7  12       41.05       39.23      3.03 o
   0   7  12        0.07        0.25      3.32 o
   1   7  12       42.21       38.23      3.47 o
   2   7  12       37.15       30.80      4.00 o
   3   7  12        6.34        7.16      3.58 o
   4   7  12       26.88       29.50      3.92 o
  -3   8  12        1.96        5.18      4.20 o
  -2   8  12        2.04        7.38      3.43 o
  -1   8  12        5.90        6.78      3.57 o
   0   8  12       38.48       34.80      4.11 o
   1   8  12        5.74       10.22      5.04 o
   2   8  12        2.03       -1.85      5.06 o
   3   8  12        1.82        4.10      5.24 o
   0   9  12        0.05        1.69      4.42 o
   1   0  13        0.15        1.40      5.01 o
   2   0  13      910.22      909.06     26.65 o
   3   0  13        3.28        6.89      7.17 o
   4   0  13       26.15       20.35      7.60 o
   5   0  13        0.61        0.31      4.26 o
   6   0  13        3.60        7.25      5.28 o
   7   0  13       16.90       15.83      8.65 o
  -7   1  13        5.62        2.07      4.32 o
  -6   1  13       39.79       38.75      7.44 o
  -5   1  13       26.66       30.02      7.12 o
  -4   1  13       59.00       73.05      7.51 o
  -3   1  13       79.31       84.95      5.71 o
  -2   1  13     1142.31     1180.47     13.77 o
  -1   1  13      328.67      344.49      6.56 o
   0   1  13      686.77      658.51     10.45 o
   1   1  13      323.04      331.93      7.32 o
   2   1  13     1155.77     1155.90     18.17 o
   3   1  13       82.11       85.01      4.39 o
   4   1  13       58.13       63.65      6.73 o
   5   1  13       25.80       28.52      5.20 o
   6   1  13       39.37       49.62     12.96 o
   7   1  13        5.54        9.51      5.36 o
  -7   2  13        3.44        7.65      7.51 o
  -6   2  13        7.14        9.58      7.19 o
  -5   2  13        3.38        5.19      6.89 o
  -4   2  13      442.68      447.11      6.27 o
  -3   2  13       44.41       48.18      6.54 o
  -2   2  13       38.56       37.88      4.76 o
  -1   2  13      324.93      326.18      5.91 o
   0   2  13      103.29       98.73      4.38 o
   1   2  13      322.88      326.91      5.44 o
   2   2  13       39.81       30.91      4.87 o
   3   2  13       41.90       49.66      7.44 o
   4   2  13      441.90      459.71      9.94 o
   5   2  13        3.01        3.35      5.52 o
   6   2  13        7.76       10.68      5.63 o
   7   2  13        3.53        2.11      5.54 o
  -7   3  13       19.04       18.70      7.97 o
  -6   3  13       10.83        4.82      5.33 o
  -5   3  13       18.08       17.32      4.84 o
  -4   3  13      224.77      215.54     11.08 o
  -3   3  13       13.37       14.46      3.81 o
  -2   3  13       12.52       15.11      4.43 o
  -1   3  13      242.85      242.20      8.51 o
   0   3  13      381.49      407.18      5.30 o
   1   3  13      234.95      223.46      5.20 o
   2   3  13       12.17        8.98      7.44 o
   3   3  13       13.40       19.40      5.81 o
   4   3  13      227.12      215.31     10.54 o
   5   3  13       18.46       24.23      5.42 o
   6   3  13       10.88       17.28      5.69 o
   7   3  13       19.29       17.75      5.67 o
  -6   4  13       15.74       14.74      4.01 o
  -5   4  13       48.69       61.21      5.24 o
  -4   4  13       20.07       18.73      3.88 o
  -3   4  13      143.89      139.50      4.34 o
  -2   4  13       48.46       45.48      3.19 o
  -1   4  13       88.73       90.65      4.24 o
   0   4  13      487.89      505.26      5.38 o
   1   4  13       88.84       86.58      3.32 o
   2   4  13       47.79       41.90      7.40 o
   3   4  13      147.76      153.22      5.89 o
   4   4  13       19.64       21.29      4.94 o
   5   4  13       47.87       61.99      5.75 o
   6   4  13       15.48       16.14      3.42 o
  -6   5  13        4.46        6.57      4.23 o
  -5   5  13       42.24       31.20      4.53 o
  -4   5  13        7.99        8.76      4.58 o
  -3   5  13       77.85       71.13      3.37 o
  -2   5  13        3.74        6.67      3.27 o
  -1   5  13      353.91      356.64      6.76 o
   0   5  13       90.49       94.61      4.02 o
   1   5  13      351.67      358.64      4.46 o
   2   5  13        3.75        8.58      4.70 o
   3   5  13       77.15       71.58      5.03 o
   4   5  13        8.73        6.79      6.55 o
   5   5  13       42.75       56.71      5.32 o
   6   5  13        4.38        6.47      5.50 o
  -5   6  13       16.04       17.33      5.07 o
  -4   6  13       17.71       17.69      3.08 o
  -3   6  13       79.25       74.63      4.83 o
  -2   6  13       42.37       38.21      4.22 o
  -1   6  13       12.41       18.14      3.38 o
   0   6  13        2.38        3.11      2.85 o
   1   6  13       13.08       13.30      3.90 o
   2   6  13       41.45       39.04      4.91 o
   3   6  13       78.62       69.23      6.38 o
   4   6  13       18.37       17.95      5.05 o
   5   6  13       15.86       27.72      5.81 o
  -4   7  13        1.09        1.87      4.12 o
  -3   7  13       22.06       26.68      4.08 o
  -2   7  13       15.78       14.05      4.00 o
  -1   7  13       19.87       14.30      3.95 o
   0   7  13       56.25       52.89      3.60 o
   1   7  13       19.88       23.33      4.10 o
   2   7  13       15.14       21.30      4.03 o
   3   7  13       22.38       21.37      4.29 o
   4   7  13        1.01        2.57      3.51 o
  -3   8  13        5.58       11.09      4.33 o
  -2   8  13        4.58        4.60      3.58 o
  -1   8  13       19.69       18.99      4.19 o
   0   8  13        2.44        8.50      4.01 o
   1   8  13       19.41       22.21      5.40 o
   2   8  13        4.40        3.86      4.36 o
   3   8  13        5.56        8.51      5.34 o
   0   0  14      303.01      306.11     10.34 o
   1   0  14      284.33      286.45      6.41 o
   2   0  14        2.37        3.16      5.32 o
   3   0  14      332.00      325.73     12.04 o
   4   0  14        9.40        4.41      7.24 o
   5   0  14      121.87      119.32      5.62 o
   6   0  14        8.56       18.52      5.38 o
   7   0  14        0.68        0.36      5.41 o
  -7   1  14       24.63       14.15      5.52 o
  -6   1  14       33.69       40.13      7.42 o
  -5   1  14       18.80       31.45      7.05 o
  -4   1  14      176.20      165.36      6.29 o
  -3   1  14       94.79       96.92      9.76 o
  -2   1  14        8.68       10.18      5.15 o
  -1   1  14      856.47      866.03     20.48 o
   0   1  14      171.27      171.68      5.39 o
   1   1  14      862.71      828.21      8.84 o
   2   1  14        8.28        4.48      5.46 o
   3   1  14       95.00       91.96      4.94 o
   4   1  14      176.58      165.88      6.51 o
   5   1  14       19.38       21.79      5.11 o
   6   1  14       33.56       30.24      5.36 o
   7   1  14       24.46       16.87      5.67 o
  -7   2  14        0.74       -0.60      7.79 o
  -6   2  14        1.67        7.79      7.30 o
  -5   2  14       21.39       23.57      7.07 o
  -4   2  14       35.91       41.97      4.75 o
  -3   2  14      100.72      101.65      4.29 o
  -2   2  14        6.00        4.91      3.68 o
  -1   2  14      403.88      404.62     22.46 o
   0   2  14        0.28       -0.12      4.04 o
   1   2  14      401.85      395.40      7.17 o
   2   2  14        7.11       11.41      5.33 o
   3   2  14       96.14       98.17      5.07 o
   4   2  14       33.14       30.87      3.99 o
   5   2  14       22.28       28.63      6.28 o
   6   2  14        1.63        2.97      5.13 o
   7   2  14        0.72        8.69      9.19 o
  -7   3  14        7.02       12.22      7.74 o
  -6   3  14       17.18       21.13      7.26 o
  -5   3  14        3.30        3.64      5.03 o
  -4   3  14       43.37       40.03      3.94 o
  -3   3  14        4.36        7.53      3.84 o
  -2   3  14       62.38       65.69      4.60 o
  -1   3  14       63.28       62.63      4.57 o
   0   3  14      100.84      108.60      4.31 o
   1   3  14       63.75       62.49      4.90 o
   2   3  14       63.02       66.71      7.53 o
   3   3  14        4.56        6.94      5.64 o
   4   3  14       42.83       36.99      3.92 o
   5   3  14        3.14        6.60      4.13 o
   6   3  14       17.36       15.16      5.23 o
   7   3  14        6.93        8.57      7.76 o
  -6   4  14       10.09       10.11      4.99 o
  -5   4  14       22.48       21.49      4.83 o
  -4   4  14       45.11       47.06      5.33 o
  -3   4  14       57.94       55.44      4.69 o
  -2   4  14      333.22      350.29     11.87 o
  -1   4  14       81.59       78.03      4.36 o
   0   4  14        4.45        3.63      3.38 o
   1   4  14       81.65       81.13      4.06 o
   2   4  14      332.21      342.42      8.54 o
   3   4  14       58.53       51.55      4.47 o
   4   4  14       46.28       51.11      5.56 o
   5   4  14       22.35       31.07      5.16 o
   6   4  14       10.28       13.89      4.52 o
  -6   5  14        2.40        6.91      5.20 o
  -5   5  14       10.19        8.98      4.09 o
  -4   5  14        7.81        5.57      4.48 o
  -3   5  14       83.07       86.05      5.12 o
  -2   5  14       22.75       25.08      4.06 o
  -1   5  14        7.39        7.38      3.20 o
   0   5  14      256.88      250.65      4.70 o
   1   5  14        7.30        8.87      3.91 o
   2   5  14       23.26       24.06      4.78 o
   3   5  14       83.14       86.04      5.58 o
   4   5  14        8.01       11.98      5.40 o
   5   5  14       10.32        9.14      5.74 o
   6   5  14        2.19        7.54      5.40 o
  -5   6  14        3.06        4.69      5.06 o
  -4   6  14       53.07       46.92      4.35 o
  -3   6  14       22.67       23.84      3.96 o
  -2   6  14        0.88        6.61      4.01 o
  -1   6  14        0.72        0.57      3.36 o
   0   6  14        1.39        0.84      3.68 o
   1   6  14        0.80        3.11      3.96 o
   2   6  14        1.19        0.41      4.61 o
   3   6  14       22.48       28.34      3.63 o
   4   6  14       52.98       50.18      8.05 o
   5   6  14        2.93        4.46      4.40 o
  -4   7  14        4.82        6.62      3.75 o
  -3   7  14        3.05        4.37      3.65 o
  -2   7  14        7.20        9.44      4.26 o
  -1   7  14       32.49       32.97      4.33 o
   0   7  14      140.35      136.93      6.79 o
   1   7  14       30.84       30.10      5.46 o
   2   7  14        6.89       13.44      4.89 o
   3   7  14        2.97        0.25      5.00 o
   4   7  14        4.75        4.01      3.70 o
  -3   8  14        9.96        4.27      8.06 o
  -2   8  14        1.98       -1.33      4.46 o
  -1   8  14        5.82        1.11      4.18 o
   0   8  14        3.44        6.49      4.08 o
   1   8  14        6.16        1.14      5.16 o
   2   8  14        2.08        2.80      5.23 o
   1   0  15      486.35      491.87      7.40 o
   2   0  15      345.17      359.32     15.68 o
   3   0  15        0.60        2.42      5.23 o
   4   0  15       80.31       81.48      6.10 o
   5   0  15       10.57       16.34      5.68 o
   6   0  15        4.70       -3.79      6.43 o
   7   0  15       18.48       17.09      5.57 o
  -7   1  15        6.42        7.25      5.59 o
  -6   1  15       18.19       18.25      4.41 o
  -5   1  15       43.24       40.68      7.28 o
  -4   1  15      295.79      292.47      6.41 o
  -3   1  15      148.76      149.25     10.58 o
  -2   1  15      454.23      452.47      9.27 o
  -1   1  15       16.27       20.35      5.12 o
   0   1  15       70.06       62.54      5.11 o
   1   1  15       17.60       17.21      6.11 o
   2   1  15      454.05      424.44      6.92 o
   3   1  15      148.55      147.55      4.78 o
   4   1  15      297.93      295.04      7.06 o
   5   1  15       44.78       40.99      8.52 o
   6   1  15       17.37       17.19      7.09 o
   7   1  15        6.46        8.20      5.63 o
  -7   2  15        2.57        3.56      7.88 o
  -6   2  15        8.07        7.86      7.44 o
  -5   2  15       30.37       25.81      4.64 o
  -4   2  15       65.53       77.35      4.80 o
  -3   2  15      369.94      371.54      6.08 o
  -2   2  15       55.50       52.83      4.83 o
  -1   2  15       38.13       42.18      4.78 o
   0   2  15       24.39       22.43      4.35 o
   1   2  15       39.02       39.09      5.42 o
   2   2  15       53.82       52.32      5.95 o
   3   2  15      370.19      363.62     21.49 o
   4   2  15       64.73       73.02      4.71 o
   5   2  15       31.05       25.90      5.74 o
   6   2  15        7.77        1.97      5.77 o
   7   2  15        2.49       -2.05      4.67 o
  -6   3  15       16.39        6.03      4.27 o
  -5   3  15       22.37       27.29      7.56 o
  -4   3  15       26.82       25.09      3.96 o
  -3   3  15       27.81       28.54      4.63 o
  -2   3  15      212.29      205.53      4.74 o
  -1   3  15       62.46       62.94      4.80 o
   0   3  15       32.81       37.18      4.01 o
   1   3  15       60.65       59.54      4.88 o
   2   3  15      210.78      206.82      8.32 o
   3   3  15       28.22       33.76      3.94 o
   4   3  15       25.69       28.38      3.95 o
   5   3  15       21.61       24.11      3.86 o
   6   3  15       16.68       20.56      5.25 o
  -6   4  15        5.75        3.57      3.70 o
  -5   4  15        0.44        4.15      4.76 o
  -4   4  15        0.73        2.01      6.29 o
  -3   4  15       85.74       94.68      4.91 o
  -2   4  15      134.94      139.85      7.98 o
  -1   4  15       16.82       19.99      3.08 o
   0   4  15      116.25      120.06      3.87 o
   1   4  15       15.81       19.35      3.91 o
   2   4  15      136.10      139.50      7.63 o
   3   4  15       88.84       96.22      5.57 o
   4   4  15        0.76       -0.35      4.33 o
   5   4  15        0.29        2.73      4.43 o
   6   4  15        5.89        7.31      4.34 o
  -5   5  15        2.47        5.93      4.08 o
  -4   5  15        9.35       12.36      5.00 o
  -3   5  15        2.34        7.53      3.49 o
  -2   5  15        8.17        8.44      3.98 o
  -1   5  15      120.55      122.97      5.45 o
   0   5  15        4.36        7.42      3.83 o
   1   5  15      121.93      121.49      7.06 o
   2   5  15        7.60       12.10      4.61 o
   3   5  15        2.30        2.91      5.35 o
   4   5  15        8.81        7.41      5.45 o
   5   5  15        2.38       10.24      5.68 o
  -5   6  15        7.45       11.14      5.25 o
  -4   6  15        1.88        4.29      4.03 o
  -3   6  15       17.94       19.90      3.63 o
  -2   6  15       18.71       15.67      4.06 o
  -1   6  15        3.69        5.24      3.40 o
   0   6  15        8.97       11.16      3.89 o
   1   6  15        3.96        8.06      4.65 o
   2   6  15       18.45       18.44      4.90 o
   3   6  15       16.91       16.61      4.96 o
   4   6  15        1.87        7.01      5.46 o
   5   6  15        7.75       10.27      5.91 o
  -4   7  15        9.00       11.68      4.60 o
  -3   7  15        4.79        3.98      4.34 o
  -2   7  15       16.54       18.65      3.49 o
  -1   7  15        2.75       -1.88      3.76 o
   0   7  15       31.30       35.63      3.98 o
   1   7  15        2.68        4.82      4.02 o
   2   7  15       17.04       20.36      5.04 o
   3   7  15        4.73        5.68      5.04 o
   4   7  15        9.06       13.95      4.30 o
  -2   8  15       11.88        9.59      4.59 o
  -1   8  15       12.27        7.61      3.82 o
   0   8  15        1.23        6.49      4.44 o
   1   8  15       12.06       12.67      5.22 o
   2   8  15       12.11        7.09      5.44 o
   0   0  16      110.26      114.49      6.75 o
   1   0  16       54.27       60.24      7.33 o
   2   0  16      573.44      562.77     38.95 o
   3   0  16        7.10        6.50      5.28 o
   4   0  16       29.06       20.08      5.75 o
   5   0  16       26.93       18.56      5.60 o
   6   0  16       17.10       11.43      5.52 o
   7   0  16        2.50       -1.24      4.80 o
  -7   1  16       19.62        7.65      6.19 o
  -6   1  16        2.13        5.36      5.18 o
  -5   1  16        1.28        9.62      4.87 o
  -4   1  16       97.18       97.59      5.27 o
  -3   1  16       15.02       15.12      5.29 o
  -2   1  16      164.81      171.40      5.94 o
  -1   1  16      266.75      273.33      6.65 o
   0   1  16       94.84      102.61      4.89 o
   1   1  16      267.16      268.15      6.72 o
   2   1  16      164.49      160.12      6.09 o
   3   1  16       14.24       15.78      4.32 o
   4   1  16       97.85       90.45      5.00 o
   5   1  16        0.99       -3.71      5.67 o
   6   1  16        2.14        3.53      5.89 o
   7   1  16       19.55       16.26      5.81 o
  -6   2  16       10.46       15.53      7.35 o
  -5   2  16       41.27       36.21      4.19 o
  -4   2  16        6.41        5.75      4.07 o
  -3   2  16      223.90      227.23     13.32 o
  -2   2  16        0.74        3.38      3.89 o
  -1   2  16       83.21       87.17     10.06 o
   0   2  16      124.52      125.98      5.39 o
   1   2  16       80.45       74.68      4.92 o
   2   2  16        0.59        3.55      5.79 o
   3   2  16      224.46      213.26      8.43 o
   4   2  16        6.76       10.03      3.90 o
   5   2  16       41.04       41.20      5.42 o
   6   2  16       10.45        5.53      5.65 o
  -6   3  16        9.11        7.79      4.16 o
  -5   3  16       19.64       20.43      4.94 o
  -4   3  16       30.61       31.80      4.78 o
  -3   3  16       42.98       46.88      4.67 o
  -2   3  16       66.11       70.87      4.81 o
  -1   3  16       30.25       30.36      4.60 o
   0   3  16       79.95       86.19      4.29 o
   1   3  16       29.61       33.53      5.44 o
   2   3  16       66.25       66.48      6.10 o
   3   3  16       44.13       40.53      4.36 o
   4   3  16       29.46       32.49      4.48 o
   5   3  16       19.08       21.06      4.44 o
   6   3  16        9.36        7.78      5.84 o
  -6   4  16        0.37        2.09      4.28 o
  -5   4  16        8.72        9.53      4.73 o
  -4   4  16        5.29       10.16      4.59 o
  -3   4  16       39.37       38.55      4.80 o
  -2   4  16      149.67      156.38     11.82 o
  -1   4  16       55.80       66.77      6.58 o
   0   4  16        8.46       11.39      4.02 o
   1   4  16       52.75       59.74      3.91 o
   2   4  16      152.12      145.56      5.81 o
   3   4  16       40.15       53.66      7.17 o
   4   4  16        5.45        6.15      5.37 o
   5   4  16        9.01       10.32      4.39 o
   6   4  16        0.38        4.97      5.34 o
  -5   5  16       18.73       11.79      3.97 o
  -4   5  16       17.50       18.88      3.98 o
  -3   5  16       78.07       77.79      7.22 o
  -2   5  16       50.36       54.64      3.68 o
  -1   5  16       57.54       55.75      4.25 o
   0   5  16       84.54       83.26      3.66 o
   1   5  16       58.37       60.17      5.27 o
   2   5  16       50.80       51.47      5.23 o
   3   5  16       76.24       75.71      5.24 o
   4   5  16       17.37       20.28      4.43 o
   5   5  16       18.81       24.91      4.57 o
  -4   6  16        9.46       10.16      8.37 o
  -3   6  16       17.12       18.16      3.77 o
  -2   6  16       16.53       20.20      3.66 o
  -1   6  16       67.32       61.93      3.95 o
   0   6  16        6.54        4.66      3.44 o
   1   6  16       68.66       67.35      4.87 o
   2   6  16       15.87       20.00      6.32 o
   3   6  16       17.05       19.48      4.91 o
   4   6  16        9.36        8.80      4.95 o
  -3   7  16        1.64        5.63      4.12 o
  -2   7  16        8.54        8.69      4.06 o
  -1   7  16       20.82       20.16      4.34 o
   0   7  16       12.91       11.84      3.56 o
   1   7  16       20.15       20.80      4.92 o
   2   7  16        8.54       14.84      7.58 o
   3   7  16        1.83       -3.26      4.28 o
  -2   8  16        3.83        7.28      7.58 o
  -1   8  16        8.43        5.36      3.92 o
   0   8  16       20.16       18.29      3.86 o
   1   8  16        8.18        6.26      5.31 o
   2   8  16        3.51       -4.96      7.42 o
   1   0  17       13.33       19.24      6.99 o
   2   0  17       43.78       44.16      7.25 o
   3   0  17       80.52       74.12     11.19 o
   4   0  17        0.41        5.11      4.19 o
   5   0  17        3.30        2.98      5.08 o
   6   0  17       11.25       16.89      5.73 o
  -6   1  17        0.28       -5.64      5.64 o
  -5   1  17        9.56        7.77      5.10 o
  -4   1  17       25.66       24.27      3.98 o
  -3   1  17       51.52       53.34      5.25 o
  -2   1  17       76.63       72.10      5.19 o
  -1   1  17      202.95      212.72      6.33 o
   0   1  17       18.35       17.81      4.60 o
   1   1  17      204.09      212.68      6.74 o
   2   1  17       76.83       82.23      5.70 o
   3   1  17       47.35       48.23      5.92 o
   4   1  17       25.93       24.14      6.05 o
   5   1  17       10.02       15.33      5.70 o
   6   1  17        0.28       -3.47      5.21 o
  -6   2  17       31.77       23.26      4.32 o
  -5   2  17       71.47       68.80      5.18 o
  -4   2  17        4.83        9.83      4.58 o
  -3   2  17      144.51      156.85      5.63 o
  -2   2  17       26.05       30.71      4.70 o
  -1   2  17      130.05      144.07      5.69 o
   0   2  17        6.25        7.20      4.78 o
   1   2  17      131.53      126.33      6.36 o
   2   2  17       27.69       24.28      5.38 o
   3   2  17      143.11      138.09      9.38 o
   4   2  17        4.70        9.79      6.46 o
   5   2  17       72.53       69.42      5.82 o
   6   2  17       32.06       26.82      4.50 o
  -6   3  17       10.03        9.40      4.32 o
  -5   3  17       27.35       19.59      4.19 o
  -4   3  17       42.63       34.76      4.78 o
  -3   3  17       22.05       20.29      4.52 o
  -2   3  17      135.78      132.47      4.89 o
  -1   3  17       40.30       41.61      4.65 o
   0   3  17       12.40       10.34      4.35 o
   1   3  17       41.20       41.06      5.74 o
   2   3  17      137.41      136.68      6.20 o
   3   3  17       21.80       26.24      4.16 o
   4   3  17       42.06       41.83      4.74 o
   5   3  17       27.16       18.76      3.82 o
   6   3  17       10.27       10.94      5.95 o
  -6   4  17       17.37       18.55      4.38 o
  -5   4  17        3.31        4.79      4.95 o
  -4   4  17        0.09        1.15      3.78 o
  -3   4  17       13.17       14.85      4.50 o
  -2   4  17       88.37       94.55     12.36 o
  -1   4  17       44.86       45.64      4.71 o
   0   4  17      392.30      411.82      5.75 o
   1   4  17       44.92       41.67      5.82 o
   2   4  17       90.75       99.90      7.63 o
   3   4  17       13.15       11.85      7.12 o
   4   4  17        0.11        2.30      3.78 o
   5   4  17        3.17        9.13      4.55 o
   6   4  17       16.87       12.94      4.84 o
  -5   5  17        0.70       -0.54      5.91 o
  -4   5  17       28.61       30.02      3.61 o
  -3   5  17       15.38       14.44      3.72 o
  -2   5  17       37.84       41.69      4.43 o
  -1   5  17        7.38        2.60      3.35 o
   0   5  17       10.29       14.61      3.91 o
   1   5  17        7.25       13.18      4.62 o
   2   5  17       36.60       36.12      4.16 o
   3   5  17       14.91       22.42      5.12 o
   4   5  17       28.53       34.41      5.85 o
   5   5  17        0.78        4.57      4.60 o
  -4   6  17        0.25       -2.57      5.02 o
  -3   6  17        5.98        5.42      4.88 o
  -2   6  17        1.94       -0.20      4.33 o
  -1   6  17       16.61       14.32      3.52 o
   0   6  17       38.46       35.43      4.12 o
   1   6  17       17.31       14.55      4.86 o
   2   6  17        1.96        4.67      4.85 o
   3   6  17        5.83        3.65      4.93 o
   4   6  17        0.24       -1.70      5.47 o
  -3   7  17       23.62       21.89      4.74 o
  -2   7  17        7.18        5.47      4.30 o
  -1   7  17       17.60       16.53      3.73 o
   0   7  17        3.10        3.12      3.62 o
   1   7  17       17.82       15.99      5.06 o
   2   7  17        7.57        9.15      5.75 o
   3   7  17       24.29       24.64      4.36 o
  -1   8  17       15.84       11.50      5.26 o
   0   8  17        0.59        3.30      3.90 o
   1   8  17       16.04       12.05      5.58 o
   0   0  18      230.28      236.39      7.50 o
   1   0  18       27.44       29.09      7.06 o
   2   0  18       25.23       29.50      6.03 o
   3   0  18       18.97       22.75      5.40 o
   4   0  18        0.15        4.09      4.54 o
   5   0  18        0.98        4.56      4.59 o
   6   0  18       22.64       16.08      5.45 o
  -6   1  18        1.08       -0.62      4.81 o
  -5   1  18        5.62        3.55      5.26 o
  -4   1  18       33.27       34.00      4.88 o
  -3   1  18      172.86      162.25      5.68 o
  -2   1  18      123.41      130.22      5.80 o
  -1   1  18       63.27       62.01      8.61 o
   0   1  18       41.93       43.89      5.44 o
   1   1  18       63.56       62.89      6.66 o
   2   1  18      119.62      117.53      8.73 o
   3   1  18      173.73      150.36      8.18 o
   4   1  18       33.43       38.56      5.14 o
   5   1  18        5.55        0.50      5.68 o
   6   1  18        1.07        3.87      5.24 o
  -6   2  18       13.42        8.37      6.01 o
  -5   2  18        6.83       12.50      5.50 o
  -4   2  18       27.26       24.89      4.01 o
  -3   2  18       38.02       47.73      4.89 o
  -2   2  18       84.99       87.09      6.85 o
  -1   2  18       36.09       41.11      5.33 o
   0   2  18        7.98       17.42      5.58 o
   1   2  18       36.52       37.52      5.88 o
   2   2  18       86.93       82.88      5.81 o
   3   2  18       38.44       36.80      5.38 o
   4   2  18       26.14       24.99      3.86 o
   5   2  18        6.71        3.02      6.06 o
   6   2  18       13.27       20.91      6.02 o
  -6   3  18        4.63        7.67      4.33 o
  -5   3  18       11.51        9.95      5.19 o
  -4   3  18       38.38       47.61      4.84 o
  -3   3  18      125.83      118.06     15.65 o
  -2   3  18      103.57      101.61      5.11 o
  -1   3  18       51.70       49.50      5.27 o
   0   3  18       27.90       32.82      4.84 o
   1   3  18       52.70       49.68      6.04 o
   2   3  18      103.40       92.99      6.48 o
   3   3  18      129.00      120.68      4.72 o
   4   3  18       38.31       34.49      5.16 o
   5   3  18       11.13       13.97      4.63 o
   6   3  18        4.75        7.97      6.13 o
  -5   4  18       14.36       11.29      5.05 o
  -4   4  18       29.26       32.78      4.26 o
  -3   4  18       19.34       17.07      4.54 o
  -2   4  18       31.18       33.39      3.76 o
  -1   4  18      242.68      252.03      6.16 o
   0   4  18       10.65        9.08      4.11 o
   1   4  18      239.08      236.81      5.36 o
   2   4  18       31.53       32.30      5.48 o
   3   4  18       19.46       26.92      6.21 o
   4   4  18       28.89       25.68      5.16 o
   5   4  18       14.36       12.88      4.08 o
  -5   5  18        1.01       -2.23      4.33 o
  -4   5  18        0.07        2.99      4.89 o
  -3   5  18       48.93       50.69     10.27 o
  -2   5  18       29.85       35.79      4.89 o
  -1   5  18        8.64        8.53      4.25 o
   0   5  18       75.87       78.36      3.67 o
   1   5  18        9.23        6.25      5.10 o
   2   5  18       29.93       28.99      5.01 o
   3   5  18       48.00       49.82      5.58 o
   4   5  18        0.08        9.97      7.37 o
   5   5  18        1.13       -0.90      4.81 o
  -4   6  18        5.20        7.00      5.10 o
  -3   6  18       13.26        7.16      4.05 o
  -2   6  18       14.70       12.39      4.45 o
  -1   6  18       10.66       14.53      4.26 o
   0   6  18        3.10        4.11      3.45 o
   1   6  18       11.07       11.71      5.34 o
   2   6  18       15.25       11.89      4.82 o
   3   6  18       13.26       19.10      5.05 o
   4   6  18        4.97        6.45      7.76 o
  -3   7  18        4.57       -1.63      3.96 o
  -2   7  18       22.37       23.17      3.87 o
  -1   7  18        2.68        5.45      4.28 o
   0   7  18        0.52        3.49      4.04 o
   1   7  18        2.54        4.89      5.61 o
   2   7  18       22.29       17.82      5.69 o
   3   7  18        4.39        6.21      4.48 o
   1   0  19        9.62        9.22      6.97 o
   2   0  19       19.48       20.42      6.11 o
   3   0  19        4.93        4.59      4.84 o
   4   0  19       47.23       43.82      4.77 o
   5   0  19        3.31        1.02      4.75 o
   6   0  19       12.89        6.81      4.67 o
  -6   1  19        8.24       11.31      4.34 o
  -5   1  19        7.00       11.15      5.37 o
  -4   1  19       29.16       27.72      5.39 o
  -3   1  19       73.63       78.61      6.81 o
  -2   1  19       76.20       73.47      5.55 o
  -1   1  19       92.97      101.67      5.90 o
   0   1  19       80.05       80.36      5.89 o
   1   1  19       93.39       92.68      6.72 o
   2   1  19       78.26       77.93     10.80 o
   3   1  19       71.63       68.57      7.65 o
   4   1  19       29.23       31.05      5.30 o
   5   1  19        6.81        6.52      4.71 o
   6   1  19        8.04       -0.13      4.65 o
  -6   2  19        7.53        6.04      5.32 o
  -5   2  19       13.13       17.83      5.03 o
  -4   2  19        2.58       11.64      5.26 o
  -3   2  19       27.56       31.78      4.80 o
  -2   2  19      160.70      175.02     10.23 o
  -1   2  19       26.32       29.66      4.72 o
   0   2  19        2.64        7.44      4.45 o
   1   2  19       25.58       29.30      6.02 o
   2   2  19      158.73      167.07      6.68 o
   3   2  19       26.19       27.07      7.76 o
   4   2  19        2.16       11.81      6.96 o
   5   2  19       13.93       11.10      6.01 o
   6   2  19        7.69        0.97      6.48 o
  -6   3  19        5.12        6.22      7.35 o
  -5   3  19        8.69       10.26      5.05 o
  -4   3  19        0.20        9.82      3.83 o
  -3   3  19       73.94       70.04      6.13 o
  -2   3  19       18.13       18.14      3.68 o
  -1   3  19        9.07       10.44      8.17 o
   0   3  19       47.57       52.34      4.76 o
   1   3  19        9.99       12.75      4.30 o
   2   3  19       18.88       18.51      5.23 o
   3   3  19       75.28       77.68      6.65 o
   4   3  19        0.25        1.60      4.12 o
   5   3  19        8.70        5.41      6.40 o
   6   3  19        5.14        5.86      7.99 o
  -5   4  19       11.23       18.01      5.07 o
  -4   4  19       14.39       10.93      3.94 o
  -3   4  19       44.56       51.30      4.91 o
  -2   4  19       17.69       12.46      4.67 o
  -1   4  19       66.40       72.21     10.03 o
   0   4  19        4.45        4.99      4.41 o
   1   4  19       66.02       67.95      4.72 o
   2   4  19       17.36       10.48      4.25 o
   3   4  19       43.84       48.72      7.01 o
   4   4  19       14.09       14.53      4.35 o
   5   4  19       11.53        8.64      4.93 o
  -4   5  19        2.53        6.54      4.82 o
  -3   5  19        8.76       11.43      4.77 o
  -2   5  19        8.10       10.46      3.87 o
  -1   5  19       45.28       51.47      4.80 o
   0   5  19        0.03        4.26      3.59 o
   1   5  19       45.63       50.56      5.48 o
   2   5  19        8.10       12.34      4.80 o
   3   5  19        8.82       -0.76      7.21 o
   4   5  19        2.67        6.82      5.21 o
  -4   6  19        2.16        3.12      7.28 o
  -3   6  19        1.31        0.85      4.03 o
  -2   6  19        0.62        1.03      3.42 o
  -1   6  19        4.04        4.19      4.37 o
   0   6  19        2.72        4.18      4.30 o
   1   6  19        4.13        8.90      5.39 o
   2   6  19        0.52        2.74      4.90 o
   3   6  19        1.08        4.41      5.61 o
   4   6  19        2.08        5.65      7.81 o
  -2   7  19        3.63        3.31      4.61 o
  -1   7  19        5.75        7.70      3.88 o
   0   7  19       11.71        8.11      4.52 o
   1   7  19        5.47       14.62      7.22 o
   2   7  19        3.84        8.07      4.28 o
   0   0  20      254.93      280.76     11.49 o
   1   0  20       99.30       95.67      8.87 o
   2   0  20       34.85       33.58      7.49 o
   3   0  20       87.53       83.98      5.77 o
   4   0  20       19.14       16.39      4.59 o
   5   0  20       12.88       12.93      4.51 o
   6   0  20        2.16        3.94      4.89 o
  -6   1  20        9.44       10.44      4.47 o
  -5   1  20       26.00       26.54      6.20 o
  -4   1  20        4.51       11.53      5.29 o
  -3   1  20       37.75       37.80      7.64 o
  -2   1  20        9.38       14.96      4.98 o
  -1   1  20      139.68      153.27      6.28 o
   0   1  20       13.18       11.75      5.91 o
   1   1  20      140.32      143.96      6.95 o
   2   1  20        9.75        7.30      6.44 o
   3   1  20       37.73       30.67      7.26 o
   4   1  20        4.67        0.23      6.12 o
   5   1  20       25.86       25.39      5.04 o
   6   1  20        9.40        7.42      5.19 o
  -6   2  20        3.01        9.45      5.92 o
  -5   2  20       13.69       12.67      4.97 o
  -4   2  20       73.69       68.50      7.88 o
  -3   2  20       91.15       99.07      5.33 o
  -2   2  20      144.76      136.18     11.68 o
  -1   2  20       36.53       41.20      5.22 o
   0   2  20       31.94       29.55      4.73 o
   1   2  20       35.57       36.14      5.92 o
   2   2  20      146.96      143.54      8.36 o
   3   2  20       89.08       81.57      7.33 o
   4   2  20       74.01       43.12      7.40 o
   5   2  20       14.21       17.96      5.73 o
   6   2  20        2.99       11.89      6.04 o
  -5   3  20        4.92        1.86      5.58 o
  -4   3  20        0.90        4.51      4.85 o
  -3   3  20       24.18       30.86      5.16 o
  -2   3  20       23.91       24.06      4.74 o
  -1   3  20       18.16       27.82      4.66 o
   0   3  20      103.42      110.71      5.52 o
   1   3  20       18.91       16.43      4.58 o
   2   3  20       23.26       29.83      5.54 o
   3   3  20       24.17       21.92      5.23 o
   4   3  20        0.84        6.87      4.08 o
   5   3  20        4.98        5.70      7.51 o
  -5   4  20        3.31       -2.55      5.18 o
  -4   4  20       27.24       28.81      4.93 o
  -3   4  20        0.01       -1.79      4.59 o
  -2   4  20       19.01       18.91      4.75 o
  -1   4  20       10.53       22.22      4.64 o
   0   4  20       82.78       86.42      6.27 o
   1   4  20       10.56       10.79      4.61 o
   2   4  20       20.30       21.81      5.73 o
   3   4  20        0.02        5.14      4.25 o
   4   4  20       26.68       26.94      4.36 o
   5   4  20        3.24        2.78      5.46 o
  -4   5  20       12.70       12.07      5.05 o
  -3   5  20        0.67       -0.58      4.84 o
  -2   5  20       24.32       22.54      4.81 o
  -1   5  20        7.00        9.48      4.80 o
   0   5  20       88.97       99.09      7.69 o
   1   5  20        7.29       10.43      4.49 o
   2   5  20       24.48       26.01      4.41 o
   3   5  20        0.70        3.67      5.10 o
   4   5  20       12.92       11.74      5.41 o
  -3   6  20       10.83       13.25      7.40 o
  -2   6  20       11.62        7.16     10.77 o
  -1   6  20        3.29        6.50      3.47 o
   0   6  20        1.41        3.54      4.93 o
   1   6  20        3.31        5.17      4.41 o
   2   6  20       11.23       11.09      5.68 o
   3   6  20       10.53       13.39      5.79 o
  -1   7  20        5.35        1.63      4.62 o
   0   7  20       13.60        8.80      4.50 o
   1   7  20        5.58        7.69      6.17 o
   1   0  21       69.26       71.16      8.29 o
   2   0  21        0.45        6.06      8.27 o
   3   0  21       39.12       35.30      6.23 o
   4   0  21       62.58       60.60      5.40 o
   5   0  21        0.39        3.56      3.95 o
   6   0  21        4.80        0.87      4.03 o
  -5   1  21       13.93       10.83      4.83 o
  -4   1  21        1.75        1.00      4.82 o
  -3   1  21       59.95       62.10      5.50 o
  -2   1  21       31.58       30.77      5.39 o
  -1   1  21        0.57        4.08      5.21 o
   0   1  21       56.71       53.34      6.08 o
   1   1  21        0.43        4.91      5.93 o
   2   1  21       32.04       34.28      5.15 o
   3   1  21       60.83       52.14      7.44 o
   4   1  21        1.90        9.21      7.01 o
   5   1  21       13.21       13.63      5.43 o
  -5   2  21        3.63        8.09      5.67 o
  -4   2  21       12.34       14.06      5.44 o
  -3   2  21        0.43        6.26      4.66 o
  -2   2  21       75.85       69.93      9.18 o
  -1   2  21       19.89       30.96      5.35 o
   0   2  21        0.43        1.02      5.14 o
   1   2  21       19.14       23.15      5.98 o
   2   2  21       75.49       66.81      5.93 o
   3   2  21        0.60        0.44      5.00 o
   4   2  21       11.65       16.10      7.42 o
   5   2  21        3.84        6.98      7.40 o
  -5   3  21        9.02       14.00      4.30 o
  -4   3  21        3.13        5.82      4.85 o
  -3   3  21       28.63       28.41      4.80 o
  -2   3  21        7.64        9.16      4.74 o
  -1   3  21       40.72       40.08      5.25 o
   0   3  21        2.81        5.76      4.52 o
   1   3  21       38.94       36.43      5.13 o
   2   3  21        7.09        4.67      5.18 o
   3   3  21       28.07       34.52     11.73 o
   4   3  21        2.95        5.87      4.26 o
   5   3  21        9.37       16.10      7.79 o
  -4   4  21        2.02       -4.90      4.90 o
  -3   4  21       18.84       18.03      4.98 o
  -2   4  21       36.02       38.89      4.92 o
  -1   4  21       19.39       25.36      4.86 o
   0   4  21        0.52       -1.20      4.48 o
   1   4  21       20.07       16.97      4.69 o
   2   4  21       37.01       40.13      5.27 o
   3   4  21       19.13       21.11      5.25 o
   4   4  21        1.98        5.51      4.31 o
  -4   5  21        2.05        3.65      5.10 o
  -3   5  21        0.81        0.80      4.84 o
  -2   5  21       17.89       12.79      4.97 o
  -1   5  21       29.37       29.53      4.93 o
   0   5  21        0.25        2.12      4.82 o
   1   5  21       29.92       32.93      4.81 o
   2   5  21       17.82       17.45      4.38 o
   3   5  21        0.79        1.58      5.76 o
   4   5  21        2.01       -0.48      5.54 o
  -3   6  21        6.30        8.70      6.11 o
  -2   6  21       22.24       24.93      4.38 o
  -1   6  21        3.82        8.06      4.98 o
   0   6  21        0.20        1.66      3.79 o
   1   6  21        3.66        5.20      5.51 o
   2   6  21       22.16       15.97      5.26 o
   3   6  21        6.10        2.03      4.74 o
   0   7  21        0.92        2.40      4.67 o
   0   0  22       85.11       92.73      9.99 o
   1   0  22       49.41       42.63      6.94 o
   2   0  22       18.08       21.20      6.75 o
   3   0  22       20.56       21.75      7.12 o
   4   0  22       12.81        3.06      5.53 o
   5   0  22        0.50        2.66      4.19 o
  -5   1  22        2.80        3.23      4.21 o
  -4   1  22       14.96       18.93      5.63 o
  -3   1  22       50.95       49.20      5.74 o
  -2   1  22       63.45       62.96      6.21 o
  -1   1  22        9.56        7.18      6.26 o
   0   1  22       12.71       11.10      5.14 o
   1   1  22        9.78       11.34      5.36 o
   2   1  22       62.77       60.69      9.12 o
   3   1  22       51.20       39.90      7.30 o
   4   1  22       14.60       23.61      7.12 o
   5   1  22        2.96       -0.99      4.85 o
  -5   2  22        4.64        5.19      5.83 o
  -4   2  22       23.54       19.25      5.54 o
  -3   2  22        0.00        1.71      4.25 o
  -2   2  22       68.02       72.68      6.66 o
  -1   2  22        1.60        4.34      4.72 o
   0   2  22       60.33       68.28      5.45 o
   1   2  22        1.56        1.74      6.08 o
   2   2  22       68.65       75.90      7.98 o
   3   2  22        0.00        2.85      5.28 o
   4   2  22       23.85       19.82      7.67 o
   5   2  22        4.63        2.50      7.81 o
  -5   3  22       13.30       10.81      5.42 o
  -4   3  22       17.46       13.49      7.37 o
  -3   3  22       17.12       22.23      4.98 o
  -2   3  22        8.94        9.56      4.83 o
  -1   3  22       88.78       92.44      9.60 o
   0   3  22        0.17       -3.09      4.74 o
   1   3  22       89.71       88.40      5.70 o
   2   3  22        8.75        9.82      5.47 o
   3   3  22       16.59       16.29      5.27 o
   4   3  22       17.27       19.95      4.39 o
   5   3  22       13.43       13.92      7.90 o
  -4   4  22        3.65       10.15      5.15 o
  -3   4  22        4.24        5.11      3.94 o
  -2   4  22       17.08       11.93      5.54 o
  -1   4  22       93.85       94.81     15.01 o
   0   4  22       35.87       38.65      4.12 o
   1   4  22       94.53       90.86      7.15 o
   2   4  22       17.46       14.20      5.25 o
   3   4  22        4.16       -1.33      5.20 o
   4   4  22        3.59        3.92      4.50 o
  -3   5  22       20.69       11.53      4.33 o
  -2   5  22        5.53        7.51      4.97 o
  -1   5  22        3.16        5.62      5.08 o
   0   5  22        0.63       -2.82      4.90 o
   1   5  22        3.04        7.21      4.15 o
   2   5  22        5.59        7.42      4.17 o
   3   5  22       20.39       11.19      5.51 o
  -2   6  22        1.66        2.97      4.28 o
  -1   6  22       14.25       16.62      6.97 o
   0   6  22       19.02       20.27      5.28 o
   1   6  22       14.38       10.15      4.35 o
   2   6  22        1.60        1.44      3.71 o
   1   0  23      133.56      127.55      9.42 o
   2   0  23       16.93       12.06      6.85 o
   3   0  23       16.07       12.84      7.10 o
   4   0  23        1.46       -6.43      7.07 o
   5   0  23       13.37        9.85      4.51 o
  -5   1  23        3.18        5.01      5.00 o
  -4   1  23        5.94        5.14      5.76 o
  -3   1  23       20.27       21.08      5.92 o
  -2   1  23        0.64       -0.77      5.42 o
  -1   1  23        9.60       12.73      5.38 o
   0   1  23       10.27        8.94      5.76 o
   1   1  23        9.62       11.98      5.86 o
   2   1  23        0.59       -0.07      6.87 o
   3   1  23       19.58       24.95      7.49 o
   4   1  23        5.88        9.05      7.17 o
   5   1  23        2.99        6.52      7.79 o
  -5   2  23        3.04        4.78      6.00 o
  -4   2  23        2.97        7.42      5.65 o
  -3   2  23        6.25        6.67      4.95 o
  -2   2  23        5.19        8.43      4.84 o
  -1   2  23       11.85       11.36      5.33 o
   0   2  23        1.61        2.68      5.36 o
   1   2  23       12.80       17.06      6.05 o
   2   2  23        5.19        5.48      5.55 o
   3   2  23        6.41        8.84      5.62 o
   4   2  23        2.88        4.36      7.74 o
   5   2  23        3.11        2.73      7.70 o
  -4   3  23       10.14       11.05      5.30 o
  -3   3  23       15.07       15.97      4.88 o
  -2   3  23        6.68        7.63      3.86 o
  -1   3  23        0.73        4.78      4.80 o
   0   3  23        0.82        0.31      4.80 o
   1   3  23        0.81        4.61      5.44 o
   2   3  23        7.37       10.63      8.37 o
   3   3  23       14.83       18.24      4.33 o
   4   3  23        9.93       10.13      5.46 o
  -4   4  23        0.01       -2.07      4.38 o
  -3   4  23        1.21        3.86      5.12 o
  -2   4  23        9.40        8.00      4.97 o
  -1   4  23       19.55       16.29      5.95 o
   0   4  23       55.94       60.88      5.29 o
   1   4  23       19.41       15.77      5.75 o
   2   4  23        9.66       12.04      4.71 o
   3   4  23        1.20        2.01      5.83 o
   4   4  23        0.01        5.57      6.49 o
  -3   5  23       11.09        5.53      5.28 o
  -2   5  23       15.14       15.44      5.22 o
  -1   5  23        3.95        4.24      4.98 o
   0   5  23        0.31        3.23      4.90 o
   1   5  23        3.98        5.57      5.48 o
   2   5  23       15.13       10.66      4.34 o
   3   5  23       11.17        8.08      4.44 o
  -1   6  23        0.33       -0.09      5.36 o
   0   6  23        5.02        6.47      5.28 o
   1   6  23        0.42        1.30      5.46 o
   1   0  24        3.54        4.62      7.74 o
   2   0  24        0.05        3.38      7.12 o
   3   0  24        3.59        0.30      8.82 o
   4   0  24        0.16        1.56      7.14 o
   5   0  24       10.63       11.20      5.08 o
  -5   1  24        1.13        6.09      7.74 o
  -4   1  24       18.13       15.19      5.25 o
  -3   1  24        4.40        2.87      5.95 o
  -2   1  24       32.20       32.61      6.29 o
  -1   1  24       14.27       13.77      6.10 o
   0   1  24       14.60       13.50      5.20 o
   1   1  24       14.04       13.55      9.28 o
   2   1  24       32.21       30.05      8.68 o
   3   1  24        4.46       11.32      7.05 o
   4   1  24       17.43        6.48      7.60 o
  -4   2  24       20.04       17.80      5.34 o
  -3   2  24       33.13       28.65      5.57 o
  -2   2  24        9.09       10.62      5.57 o
  -1   2  24       13.44       17.10      5.27 o
   0   2  24        3.24        4.75      6.05 o
   1   2  24       12.89       12.77      7.24 o
   2   2  24        9.04        7.19      5.63 o
   3   2  24       32.82       16.15      7.44 o
   4   2  24       20.38       13.37      7.51 o
  -4   3  24        2.73        0.41      5.16 o
  -3   3  24        5.44       13.37      5.59 o
  -2   3  24       14.12       11.76      5.35 o
  -1   3  24       65.53       64.32      5.44 o
   0   3  24       37.54       40.52      5.65 o
   1   3  24       65.83       67.97      7.97 o
   2   3  24       14.74       10.78      5.72 o
   3   3  24        5.34        3.44      5.91 o
   4   3  24        2.66        9.32      5.51 o
  -3   4  24        4.75        4.92      5.27 o
  -2   4  24       27.08       22.43      5.19 o
  -1   4  24        4.33        7.32      4.98 o
   0   4  24       20.77       18.48      4.88 o
   1   4  24        4.56       -3.56      7.24 o
   2   4  24       26.78       22.83      4.88 o
   3   4  24        4.75        8.10      7.16 o
  -2   5  24       26.90       17.69      5.38 o
  -1   5  24        0.04        2.89      5.08 o
   0   5  24        2.49        5.24      5.13 o
   1   5  24        0.04        5.51      7.44 o
   2   5  24       26.73       26.59      5.14 o
   1   0  25        0.00        1.58      7.92 o
   2   0  25        8.54        7.97      7.03 o
   3   0  25       13.21        9.85      7.26 o
   4   0  25        4.32       14.36      7.67 o
  -4   1  25        2.58        1.57      5.53 o
  -3   1  25       11.34        8.48      6.40 o
  -2   1  25       16.91       16.37      6.07 o
  -1   1  25        6.36        3.86      5.67 o
   0   1  25       72.36       74.13      6.57 o
   1   1  25        6.28        9.62      9.46 o
   2   1  25       16.62       14.43      8.57 o
   3   1  25       11.06        8.66      7.35 o
   4   1  25        2.53        1.79      7.67 o
  -4   2  25        1.90        2.26      5.83 o
  -3   2  25       14.62       17.66      5.67 o
  -2   2  25       23.50       18.58      6.14 o
  -1   2  25        0.08        3.48      5.54 o
   0   2  25        1.51        7.15      5.94 o
   1   2  25        0.12       -2.16      7.70 o
   2   2  25       22.88       21.83      5.84 o
   3   2  25       15.15       10.89      7.51 o
   4   2  25        1.98        2.43      7.88 o
  -3   3  25        1.19        0.38      5.26 o
  -2   3  25       42.14       42.16      5.38 o
  -1   3  25       15.57       16.19      5.02 o
   0   3  25        5.28        8.59      5.02 o
   1   3  25       15.65       16.49      7.70 o
   2   3  25       42.85       46.72     11.45 o
   3   3  25        1.11       -0.48      6.10 o
  -3   4  25        5.76        8.30      5.39 o
  -2   4  25        0.33       -3.41      5.28 o
  -1   4  25       14.66       14.68      5.18 o
   0   4  25        0.30        2.43      5.07 o
   1   4  25       15.09       13.16      7.56 o
   2   4  25        0.32        2.60      5.23 o
   3   4  25        5.39        4.16      6.15 o
  -1   5  25       12.01        5.93      5.33 o
   0   5  25        2.63        0.63      5.21 o
   1   5  25       12.12       10.73      7.88 o
   1   0  26        0.03        0.25      9.44 o
   2   0  26        0.39        0.64      8.54 o
   3   0  26       15.52       12.31      7.58 o
   4   0  26        2.61       13.28      9.30 o
  -4   1  26        6.96        7.48      6.55 o
  -3   1  26        4.49       -2.04      7.35 o
  -2   1  26        0.89        3.10      6.87 o
  -1   1  26       12.21       14.27      6.82 o
   1   1  26       12.06        9.39     11.05 o
   2   1  26        0.97        1.36      8.77 o
   3   1  26        4.47        6.75      7.44 o
   4   1  26        6.93        6.09      7.83 o
  -3   2  26       11.72       18.47      5.95 o
  -2   2  26        2.61        7.34      5.60 o
  -1   2  26       11.86       14.22      6.05 o
   0   2  26       23.54       22.55      6.38 o
   1   2  26       12.22       16.01      7.53 o
   2   2  26        2.55        5.73      5.73 o
   3   2  26       11.29        7.74      7.86 o
  -3   3  26        0.48        0.22      5.40 o
  -2   3  26        6.79        8.89      5.67 o
  -1   3  26        3.60        5.25      5.48 o
   0   3  26       13.41       15.02      5.16 o
   1   3  26        3.43       13.07      9.26 o
   2   3  26        6.78       10.88      6.18 o
   3   3  26        0.45       -2.27      5.99 o
  -2   4  26        5.70        3.98      5.32 o
  -1   4  26        1.40        3.15      5.35 o
   0   4  26        0.34       -5.10      5.67 o
   1   4  26        1.40       -5.05      7.65 o
   2   4  26        5.70        2.53      5.58 o
   1   0  27       19.01       11.23      9.56 o
   2   0  27       18.76       18.90      9.07 o
   3   0  27       19.32        9.17      9.39 o
  -3   1  27        6.60        5.19      7.63 o
  -2   1  27        1.13        4.64      6.96 o
  -1   1  27        1.40        1.15      8.45 o
   1   1  27        1.30        0.51     11.94 o
   2   1  27        1.03        0.71      8.66 o
   3   1  27        6.38       13.18      9.30 o
  -3   2  27        4.19        8.24      5.96 o
  -2   2  27        0.62       -1.11      5.82 o
  -1   2  27       18.15       15.07      5.72 o
   0   2  27        0.24        0.46      9.26 o
   1   2  27       18.50       12.20      9.51 o
   2   2  27        0.51        2.04     10.52 o
   3   2  27        4.42        8.77      9.76 o
  -2   3  27        3.62        1.01      6.47 o
  -1   3  27       10.02       11.82      6.44 o
   0   3  27       68.22       59.85      5.72 o
   1   3  27        9.94       17.02      7.88 o
   2   3  27        3.75        4.25      6.39 o
  -1   4  27       11.09        4.20      5.39 o
   0   4  27        5.45        3.01      5.46 o
   1   4  27       11.33        7.95      7.99 o
   1   0  28        0.80        4.57      8.54 o
   2   0  28       19.44       11.88      7.56 o
   3   0  28        4.95        5.31      9.33 o
  -2   1  28        3.83        4.11      7.30 o
  -1   1  28        1.94        4.64      8.75 o
   2   1  28        4.08        4.85      9.10 o
  -2   2  28        0.24        3.46      6.09 o
  -1   2  28        2.93        1.18      5.77 o
   0   2  28        4.53        4.36      7.83 o
   1   2  28        2.76        0.94      7.90 o
   2   2  28        0.29        0.02     10.34 o
  -1   3  28        2.22        5.34      5.91 o
   0   3  28        3.85        5.19      7.83 o
   1   3  28        2.13        5.54      7.90 o
   1   0  29        5.73        5.10     10.29 o
   2   0  29        0.03       -2.21      9.19 o
  -1   1  29        0.74        1.68      7.33 o
  -1   2  29        7.25        8.85      7.27 o
   0   2  29       15.67       15.02     10.22 o
 
